# Supplementary material for: Effects of Different Farming Modes on Salmo trutta fario Growth and Intestinal Microbial Community
Source: Microorganisms. 2024 May 27;12(6):1082. doi: 10.3390/microorganisms12061082 (PMC11205959; doi:10.3390/microorganisms12061082)
Supplement: Supplementary file 1 [file microorganisms-12-01082-s001.zip]

Archive with 1 entries (1 files):
- microorganisms-3018595-supplementary.xls
