# Supplementary material for: Effects of Different Farming Modes on Salmo trutta fario Growth and Intestinal Microbial Community
Source: Microorganisms. 2024 May 27;12(6):1082. doi: 10.3390/microorganisms12061082 (PMC11205959; doi:10.3390/microorganisms12061082)
Supplement: Supplementary file 1 [file microorganisms-12-01082-s001.zip › microorganisms-3018595-supplementary.xls]

## Sheet: Table S1
Table S1. Alpha diversity of Gut Microbiota in Salmo trutta fario.
ID	Groups	variable	value
1	RA	Observed	726
2	RA	Observed	1343
3	RA	Observed	1236
4	RA	Observed	1036
5	RA	Observed	1305
6	TPA	Observed	1370
7	TPA	Observed	1287
8	TPA	Observed	876
9	TPA	Observed	1281
10	TPA	Observed	668
11	FTA	Observed	1512
12	FTA	Observed	1482
13	FTA	Observed	711
14	FTA	Observed	1549
15	FTA	Observed	1629
16	RA	Chao1	777.835
17	RA	Chao1	1575.56
18	RA	Chao1	1404.24
19	RA	Chao1	1154.92
20	RA	Chao1	1516.79
21	TPA	Chao1	1592.6
22	TPA	Chao1	1520.8
23	TPA	Chao1	935.5
24	TPA	Chao1	1419.86
25	TPA	Chao1	687.408
26	FTA	Chao1	1809
27	FTA	Chao1	1753.74
28	FTA	Chao1	734.53
29	FTA	Chao1	1850.92
30	FTA	Chao1	1955.55
31	RA	ACE	768.748
32	RA	ACE	1555.01
33	RA	ACE	1376.91
34	RA	ACE	1150.04
35	RA	ACE	1517.65
36	TPA	ACE	1574.62
37	TPA	ACE	1465.5
38	TPA	ACE	934.861
39	TPA	ACE	1411.28
40	TPA	ACE	688.659
41	FTA	ACE	1777.96
42	FTA	ACE	1738.81
43	FTA	ACE	736.277
44	FTA	ACE	1824.07
45	FTA	ACE	1952.2
46	RA	Shannon	6.03433
47	RA	Shannon	6.71814
48	RA	Shannon	6.64245
49	RA	Shannon	6.43058
50	RA	Shannon	6.64661
51	TPA	Shannon	6.83103
52	TPA	Shannon	6.77626
53	TPA	Shannon	6.37747
54	TPA	Shannon	6.78794
55	TPA	Shannon	6.13846
56	FTA	Shannon	6.91337
57	FTA	Shannon	6.80261
59	FTA	Shannon	6.95557
60	FTA	Shannon	6.99112
61	RA	Simpson	0.994319
62	RA	Simpson	0.997903
63	RA	Simpson	0.997644
64	RA	Simpson	0.997187
65	RA	Simpson	0.997589
66	TPA	Simpson	0.998492
67	TPA	Simpson	0.99844
68	TPA	Simpson	0.997701
69	TPA	Simpson	0.99847
70	TPA	Simpson	0.997183
71	FTA	Simpson	0.998518
72	FTA	Simpson	0.996966
73	FTA	Simpson	0.99711
74	FTA	Simpson	0.998603
75	FTA	Simpson	0.998586
76	RA	Fisher	205.329
77	RA	Fisher	499.784
78	RA	Fisher	440.638
79	RA	Fisher	339.461
80	RA	Fisher	478.365
81	TPA	Fisher	515.284
82	TPA	Fisher	468.38
83	TPA	Fisher	266.888
84	TPA	Fisher	465.074
85	TPA	Fisher	183.173
86	FTA	Fisher	600.764
87	FTA	Fisher	582.139
88	FTA	Fisher	199.511
89	FTA	Fisher	624.162
90	FTA	Fisher	676.406

## Sheet: Table S2
Table S2. Relative abundance of gut microbiota at the phylum level in Salmo trutt fario under different aquaculture modes
ID	Phylum	Groups	RA	value
1	Acidobacteria	FTA	0.126	874.6
2	Actinobacteria	FTA	0.076	523.2
3	Bacteroidetes	FTA	0.03	201.6
4	Chloroflexi	FTA	0.098	667.2
5	Firmicutes	FTA	0.016	117
6	Nitrospirae	FTA	0.046	325.8
7	Others	FTA	0.00174359	14.0615
8	Planctomycetes	FTA	0.026	181.8
9	Proteobacteria	FTA	0.454	3106.8
10	Rokubacteria	FTA	0.042	290.6
11	Acidobacteria	RA	0.134	930
12	Actinobacteria	RA	0.13	888.6
13	Bacteroidetes	RA	0.084	574
14	Chloroflexi	RA	0.178	1222.8
15	Firmicutes	RA	0.014	94
16	Nitrospirae	RA	0.014	78
17	Others	RA	0.00138462	11.4513
18	Planctomycetes	RA	0.012	92.6
19	Proteobacteria	RA	0.364	2499.4
20	Rokubacteria	RA	0	15.8
21	Acidobacteria	TPA	0.13	875
22	Actinobacteria	TPA	0.04	277.8
23	Bacteroidetes	TPA	0.064	445.8
24	Chloroflexi	TPA	0.21	1436.6
25	Firmicutes	TPA	0.032	211.2
26	Nitrospirae	TPA	0.018	119.6
27	Others	TPA	0.00189744	16.4974
28	Planctomycetes	TPA	0.014	102.8
29	Proteobacteria	TPA	0.378	2601
30	Rokubacteria	TPA	0.018	126.6

## Sheet: Table S3
Table S3. Relative abundance of gut microbiota at the genus level in Salmo trutt fario under different aquaculture modes
ID	Phylum	Groups	RA	value
1	Anaeromyxobacter	FTA	0.014	82.2
2	Bacteroidetes_vadinHA17	FTA	0.004	35.4
3	Geobacter	FTA	0.012	91.6
4	MBNT15	FTA	0.02	153.2
5	Others	FTA	0.000677578	6.70933
6	SC-I-84	FTA	0.024	168.2
7	Subgroup_6	FTA	0.032	227.4
8	Subgroup_7	FTA	0.014	92.4
9	uncultured	FTA	0.188	1279.4
10	UTCFX1	FTA	0.024	153.6
11	Anaeromyxobacter	RA	0.026	185
12	Bacteroidetes_vadinHA17	RA	0.044	296.6
13	Geobacter	RA	0.022	171.2
14	MBNT15	RA	0.03	198.2
15	Others	RA	0.000585925	5.79411
16	SC-I-84	RA	0.018	127.4
17	Subgroup_6	RA	0.022	141
18	Subgroup_7	RA	0.026	178.2
19	uncultured	RA	0.196	1337.2
20	UTCFX1	RA	0.024	154.8
21	Anaeromyxobacter	TPA	0.032	223.2
22	Bacteroidetes_vadinHA17	TPA	0.032	212.6
23	Geobacter	TPA	0.048	321.2
24	MBNT15	TPA	0.014	86.8
25	Others	TPA	0.000700491	6.43502
26	SC-I-84	TPA	0.016	99.4
27	Subgroup_6	TPA	0.016	101.4
28	Subgroup_7	TPA	0.01	62
29	uncultured	TPA	0.208	1417.6
30	UTCFX1	TPA	0.004	30.2

## Sheet: Table S4
Table S4. LEfSe analysis to compare the abundance changes in the intestinal bacterial community under three farming modes.
ID	Comparison	Taxa	Method	Group	LDA	P.unadj	P.adj	Significance
1	FTA - RA - TPA	d__Bacteria| p__Bacteroidetes| c__Bacteroidia| o__Bacteroidales| f__Bacteroidetes_vadinHA17| g__Bacteroidetes_vadinHA17	LEfSe	RA	4.2718	0.00793949	0.00793949	**
2	FTA - RA - TPA	d__Bacteria| p__Proteobacteria| c__Deltaproteobacteria| o__Desulfuromonadales| f__Geobacteraceae| g__Geobacter	LEfSe	TPA	4.22849	0.00190899	0.00190899	**
3	FTA - RA - TPA	d__Bacteria| p__Proteobacteria| c__Deltaproteobacteria| o__Sva0485| f__Sva0485| g__Sva0485	LEfSe	TPA	4.21404	0.00184558	0.00184558	**
4	FTA - RA - TPA	d__Bacteria| p__Rokubacteria| c__NC10| o__Rokubacteriales| f__Rokubacteriales| g__Rokubacteriales	LEfSe	FTA	4.15567	0.00245409	0.00245409	**
5	FTA - RA - TPA	d__Bacteria| p__Proteobacteria| c__Gammaproteobacteria| o__Betaproteobacteriales| f__Nitrosomonadaceae| g__MND1	LEfSe	FTA	4.15125	0.00305798	0.00305798	**
6	FTA - RA - TPA	d__Bacteria| p__Proteobacteria| c__Alphaproteobacteria| o__Rhodospirillales| f__Rhodopirillaceae| g__Defluviicoccus	LEfSe	FTA	4.09012	0.00188769	0.00188769	**
7	FTA - RA - TPA	d__Bacteria| p__Chloroflexi| c__Anaerolineae| o__RBG-13-54-9| f__RBG-13-54-9| g__RBG-13-54-9	LEfSe	TPA	4.05281	0.00900478	0.00900478	**
8	FTA - RA - TPA	d__Bacteria| p__Proteobacteria| c__Deltaproteobacteria| o__Myxococcales| f__Archangiaceae| g__Anaeromyxobacter	LEfSe	TPA	4.03367	0.00857849	0.00857849	**
9	FTA - RA - TPA	d__Bacteria| p__Spirochaetes| c__Spirochaetia| o__Spirochaetales| f__Spirochaetaceae| g__Spirochaeta_2	LEfSe	TPA	3.98938	0.00245409	0.00245409	**
10	FTA - RA - TPA	d__Bacteria| p__Chloroflexi| c__Anaerolineae| o__Anaerolineales| f__Anaerolineaceae| g__UTCFX1	LEfSe	FTA	3.98345	0.0130659	0.0130659	*
11	FTA - RA - TPA	d__Bacteria| p__Chloroflexi| c__Anaerolineae| o__Anaerolineales| f__Anaerolineaceae| g__Anaerolinea	LEfSe	RA	3.9533	0.00725194	0.00725194	**
12	FTA - RA - TPA	d__Bacteria| p__Acidobacteria| c__Holophagae| o__Subgroup_7| f__Subgroup_7| g__Subgroup_7	LEfSe	RA	3.92552	0.00373503	0.00373503	**
13	FTA - RA - TPA	d__Bacteria| p__Proteobacteria| c__Deltaproteobacteria| o__MBNT15| f__MBNT15| g__MBNT15	LEfSe	RA	3.91979	0.0343896	0.0343896	*
14	FTA - RA - TPA	d__Bacteria| p__Acidobacteria| c__Subgroup_6| o__Subgroup_6| f__Subgroup_6| g__Subgroup_6	LEfSe	FTA	3.90886	0.00335376	0.00335376	**
15	FTA - RA - TPA	d__Bacteria| p__Acidobacteria| c__Aminicenantia| o__Aminicenantales| f__Aminicenantales| g__Aminicenantales	LEfSe	TPA	3.88081	0.00726142	0.00726142	**
16	FTA - RA - TPA	d__Bacteria| p__Proteobacteria| c__Gammaproteobacteria| o__HOC36| f__HOC36| g__HOC36	LEfSe	FTA	3.88062	0.00129977	0.00129977	**
17	FTA - RA - TPA	d__Bacteria| p__Proteobacteria| c__Gammaproteobacteria| o__Betaproteobacteriales| f__Nitrosomonadaceae| g__GOUTA6	LEfSe	RA	3.87858	0.00302647	0.00302647	**
18	FTA - RA - TPA	d__Bacteria| p__Nitrospirae| c__4-29-1| o__4-29-1| f__4-29-1| g__4-29-1	LEfSe	FTA	3.85201	0.00245409	0.00245409	**
19	FTA - RA - TPA	d__Bacteria| p__Proteobacteria| c__Deltaproteobacteria| o__Syntrophobacterales| f__Syntrophaceae| g__Syntrophus	LEfSe	TPA	3.82932	0.00190899	0.00190899	**
20	FTA - RA - TPA	d__Bacteria| p__Proteobacteria| c__Gammaproteobacteria| o__Betaproteobacteriales| f__Hydrogenophilaceae| g__Thiobacillus	LEfSe	FTA	3.76497	0.00553836	0.00553836	**
21	FTA - RA - TPA	d__Bacteria| p__Proteobacteria| c__Gammaproteobacteria| o__Betaproteobacteriales| f__Nitrosomonadaceae| g__Ellin6067	LEfSe	RA	3.75011	0.0107807	0.0107807	*
22	FTA - RA - TPA	d__Bacteria| p__Chloroflexi| c__Anaerolineae| o__SJA-15| f__SJA-15| g__SJA-15	LEfSe	TPA	3.74883	0.00767337	0.00767337	**
23	FTA - RA - TPA	d__Bacteria| p__Proteobacteria| c__Alphaproteobacteria| o__Rhizobiales| f__Beijerinckiaceae| g__Methylocystis	LEfSe	TPA	3.74282	0.00656568	0.00656568	**
24	FTA - RA - TPA	d__Bacteria| p__Chloroflexi| c__Anaerolineae| o__Anaerolineales| f__Anaerolineaceae| g__RBG-16-58-14	LEfSe	TPA	3.72667	0.00910993	0.00910993	**
25	FTA - RA - TPA	d__Bacteria| p__Proteobacteria| c__Gammaproteobacteria| o__Betaproteobacteriales| f__Nitrosomonadaceae| g__mle1-7	LEfSe	FTA	3.72143	0.00245409	0.00245409	**
26	FTA - RA - TPA	d__Bacteria| p__Proteobacteria| c__Alphaproteobacteria| o__Rhizobiales| f__Xanthobacteraceae| g__Bradyrhizobium	LEfSe	RA	3.69883	0.00751214	0.00751214	**
27	FTA - RA - TPA	d__Bacteria| p__Rokubacteria| c__NC10| o__Methylomirabilales| f__Methylomirabilaceae| g__Sh765B-TzT-35	LEfSe	TPA	3.69517	0.00903355	0.00903355	**
28	FTA - RA - TPA	d__Bacteria| p__Acidobacteria| c__Subgroup_22| o__Subgroup_22| f__Subgroup_22| g__Subgroup_22	LEfSe	FTA	3.67369	0.00244042	0.00244042	**
29	FTA - RA - TPA	d__Bacteria| p__Proteobacteria| c__Gammaproteobacteria| o__Betaproteobacteriales| f__SC-I-84| g__SC-I-84	LEfSe	FTA	3.65388	0.0631422	0.0631422	ns
30	FTA - RA - TPA	d__Bacteria| p__Proteobacteria| c__Deltaproteobacteria| o__Desulfarculales| f__Desulfarculaceae| g__Desulfatiglans	LEfSe	TPA	3.65379	0.00170323	0.00170323	**
31	FTA - RA - TPA	d__Bacteria| p__Actinobacteria| c__Thermoleophilia| o__Gaiellales| f__Gaiellaceae| g__Gaiella	LEfSe	FTA	3.65346	0.00745591	0.00745591	**
32	FTA - RA - TPA	d__Bacteria| p__Proteobacteria| c__Deltaproteobacteria| o__NB1-j| f__NB1-j| g__NB1-j	LEfSe	FTA	3.64878	0.00151323	0.00151323	**
33	FTA - RA - TPA	d__Bacteria| p__Actinobacteria| c__Thermoleophilia| o__Solirubrobacterales| f__67-14| g__67-14	LEfSe	FTA	3.64699	0.00759307	0.00759307	**
34	FTA - RA - TPA	d__Bacteria| p__Proteobacteria| c__Deltaproteobacteria| o__Deltaproteobacteria_Incertae_Sedis| f__Syntrophorhabdaceae| g__Syntrophorhabdus	LEfSe	TPA	3.64313	0.00814786	0.00814786	**
35	FTA - RA - TPA	d__Bacteria| p__Chloroflexi| c__KD4-96| o__KD4-96| f__KD4-96| g__KD4-96	LEfSe	RA	3.64106	0.0184997	0.0184997	*
36	FTA - RA - TPA	d__Bacteria| p__Acidobacteria| c__Subgroup_18| o__Subgroup_18| f__Subgroup_18| g__Subgroup_18	LEfSe	TPA	3.63635	0.00674518	0.00674518	**
37	FTA - RA - TPA	d__Bacteria| p__Acidobacteria| c__Subgroup_17| o__Subgroup_17| f__Subgroup_17| g__Subgroup_17	LEfSe	TPA	3.61714	0.0086517	0.0086517	**
38	FTA - RA - TPA	d__Bacteria| p__Nitrospirae| c__Nitrospira| o__Nitrospirales| f__Nitrospiraceae| g__Nitrospira	LEfSe	FTA	3.60899	0.00704669	0.00704669	**
39	FTA - RA - TPA	d__Bacteria| p__Latescibacteria| c__Latescibacteria| o__Latescibacteria| f__Latescibacteria| g__Latescibacteria	LEfSe	FTA	3.59415	0.063455	0.063455	ns
40	FTA - RA - TPA	d__Bacteria| p__Acidobacteria| c__Holophagae| o__Holophagales| f__Holophagaceae| g__Geothrix	LEfSe	RA	3.59079	0.00778021	0.00778021	**
41	FTA - RA - TPA	d__Bacteria| p__Chloroflexi| c__Anaerolineae| o__Anaerolineales| f__Anaerolineaceae| g__Leptolinea	LEfSe	RA	3.5901	0.00436453	0.00436453	**
42	FTA - RA - TPA	d__Bacteria| p__Nitrospinae| c__P9X2b3D02| o__P9X2b3D02| f__P9X2b3D02| g__P9X2b3D02	LEfSe	TPA	3.58043	0.00631018	0.00631018	**
43	FTA - RA - TPA	d__Bacteria| p__Actinobacteria| c__MB-A2-108| o__MB-A2-108| f__MB-A2-108| g__MB-A2-108	LEfSe	RA	3.57153	0.00903355	0.00903355	**
44	FTA - RA - TPA	d__Bacteria| p__Verrucomicrobia| c__Verrucomicrobiae| o__Pedosphaerales| f__Pedosphaeraceae| g__ADurb.Bin063-1	LEfSe	TPA	3.54425	0.0131645	0.0131645	*
45	FTA - RA - TPA	d__Bacteria| p__Proteobacteria| c__Gammaproteobacteria| o__Betaproteobacteriales| f__TRA3-20| g__TRA3-20	LEfSe	FTA	3.54229	0.00188769	0.00188769	**
46	FTA - RA - TPA	d__Bacteria| p__Proteobacteria| c__Gammaproteobacteria| o__Xanthomonadales| f__Rhodanobacteraceae| g__Rhodanobacter	LEfSe	FTA	3.54017	0.00245087	0.00245087	**
47	FTA - RA - TPA	d__Bacteria| p__Actinobacteria| c__Thermoleophilia| o__Solirubrobacterales| f__Solirubrobacteraceae| g__Conexibacter	LEfSe	RA	3.53725	0.00524752	0.00524752	**
48	FTA - RA - TPA	d__Bacteria| p__Acidobacteria| c__Acidobacteriia| o__Subgroup_2| f__Subgroup_2| g__Subgroup_2	LEfSe	TPA	3.53281	0.00807853	0.00807853	**
49	FTA - RA - TPA	d__Bacteria| p__Chloroflexi| c__Dehalococcoidia| o__FS117-23B-02| f__FS117-23B-02| g__FS117-23B-02	LEfSe	TPA	3.51949	0.00129977	0.00129977	**
50	FTA - RA - TPA	d__Bacteria| p__Acidobacteria| c__Thermoanaerobaculia| o__Thermoanaerobaculales| f__Thermoanaerobaculaceae| g__Thermoanaerobaculum	LEfSe	TPA	3.515	0.00296409	0.00296409	**
51	FTA - RA - TPA	d__Bacteria| p__Acidobacteria| c__Acidobacteriia| o__Acidobacteriales| f__Koribacteraceae| g__Candidatus_Koribacter	LEfSe	RA	3.50549	0.00217567	0.00217567	**
52	FTA - RA - TPA	d__Bacteria| p__Proteobacteria| c__Alphaproteobacteria| o__Rhizobiales| f__Xanthobacteraceae| g__Pseudolabrys	LEfSe	RA	3.50099	0.00370729	0.00370729	**
53	FTA - RA - TPA	d__Bacteria| p__Bacteroidetes| c__Ignavibacteria| o__Kryptoniales| f__BSV26| g__BSV26	LEfSe	TPA	3.50015	0.0341829	0.0341829	*
54	FTA - RA - TPA	d__Bacteria| p__Proteobacteria| c__Gammaproteobacteria| o__Betaproteobacteriales| f__Gallionellaceae| g__Sideroxydans	LEfSe	RA	3.48624	0.0360289	0.0360289	*
55	FTA - RA - TPA	d__Bacteria| p__Gemmatimonadetes| c__Gemmatimonadetes| o__Gemmatimonadales| f__Gemmatimonadaceae| g__Gemmatimonas	LEfSe	RA	3.48537	0.00280764	0.00280764	**
56	FTA - RA - TPA	d__Bacteria| p__Actinobacteria| c__Coriobacteriia| o__OPB41| f__OPB41| g__OPB41	LEfSe	TPA	3.47383	0.00764867	0.00764867	**
57	FTA - RA - TPA	d__Bacteria| p__Verrucomicrobia| c__Verrucomicrobiae| o__Chthoniobacterales| f__Chthoniobacteraceae| g__Candidatus_Udaeobacter	LEfSe	RA	3.46816	0.00643679	0.00643679	**
58	FTA - RA - TPA	d__Bacteria| p__Chloroflexi| c__TK10| o__TK10| f__TK10| g__TK10	LEfSe	RA	3.46372	0.00303654	0.00303654	**
59	FTA - RA - TPA	d__Bacteria| p__Proteobacteria| c__Gammaproteobacteria| o__Betaproteobacteriales| f__Burkholderiaceae| g__Rhodoferax	LEfSe	RA	3.44438	0.0023686	0.0023686	**
60	FTA - RA - TPA	d__Bacteria| p__Acidobacteria| c__Acidobacteriia| o__Solibacterales| f__Solibacteraceae_(Subgroup_3)| g__Candidatus_Solibacter	LEfSe	RA	3.43309	0.00880661	0.00880661	**
61	FTA - RA - TPA	d__Bacteria| p__Bacteroidetes| c__Bacteroidia| o__Sphingobacteriales| f__Lentimicrobiaceae| g__Lentimicrobiaceae	LEfSe	RA	3.42263	0.00892922	0.00892922	**
62	FTA - RA - TPA	d__Bacteria| p__Proteobacteria| c__Deltaproteobacteria| o__Myxococcales| f__bacteriap25| g__bacteriap25	LEfSe	FTA	3.42177	0.00184558	0.00184558	**
63	FTA - RA - TPA	d__Bacteria| p__Firmicutes| c__Clostridia| o__Clostridiales| f__Clostridiaceae_1| g__Clostridium_sensu_stricto_12	LEfSe	TPA	3.40727	0.00429344	0.00429344	**
64	FTA - RA - TPA	d__Bacteria| p__Bacteroidetes| c__Bacteroidia| o__Bacteroidales| f__Prolixibacteraceae| g__BSV13	LEfSe	RA	3.40506	0.0047746	0.0047746	**
65	FTA - RA - TPA	d__Bacteria| p__Firmicutes| c__Clostridia| o__Clostridiales| f__Clostridiaceae_1| g__Clostridium_sensu_stricto_1	LEfSe	TPA	3.39935	0.0089718	0.0089718	**
66	FTA - RA - TPA	d__Bacteria| p__Proteobacteria| c__Gammaproteobacteria| o__Betaproteobacteriales| f__Burkholderiaceae| g__Noviherbaspirillum	LEfSe	RA	3.39398	0.00615825	0.00615825	**
67	FTA - RA - TPA	d__Bacteria| p__Chloroflexi| c__Anaerolineae| o__SBR1031| f__SBR1031| g__SBR1031	LEfSe	TPA	3.36965	0.0391639	0.0391639	*
68	FTA - RA - TPA	d__Bacteria| p__Acidobacteria| c__Acidobacteriia| o__Solibacterales| f__Solibacteraceae_(Subgroup_3)| g__Bryobacter	LEfSe	RA	3.35612	0.0238333	0.0238333	*
69	FTA - RA - TPA	d__Bacteria| p__Proteobacteria| c__Deltaproteobacteria| o__Myxococcales| f__Haliangiaceae| g__Haliangium	LEfSe	FTA	3.34806	0.00764572	0.00764572	**
70	FTA - RA - TPA	d__Bacteria| p__Bacteroidetes| c__Bacteroidia| o__Bacteroidales| f__SB-5| g__SB-5	LEfSe	RA	3.348	0.00820319	0.00820319	**
71	FTA - RA - TPA	d__Bacteria| p__Actinobacteria| c__Actinobacteria| o__Frankiales| f__Acidothermaceae| g__Acidothermus	LEfSe	RA	3.32385	0.00718589	0.00718589	**
72	FTA - RA - TPA	d__Bacteria| p__Proteobacteria| c__Deltaproteobacteria| o__Syntrophobacterales| f__Syntrophaceae| g__Smithella	LEfSe	TPA	3.32192	0.00300406	0.00300406	**
73	FTA - RA - TPA	d__Bacteria| p__Proteobacteria| c__Gammaproteobacteria| o__Xanthomonadales| f__Xanthomonadaceae| g__Arenimonas	LEfSe	FTA	3.31228	0.00396144	0.00396144	**
74	FTA - RA - TPA	d__Bacteria| p__Chloroflexi| c__Dehalococcoidia| o__GIF9| f__AB-539-J10| g__SCGC-AB-539-J10	LEfSe	TPA	3.30625	0.00129977	0.00129977	**
75	FTA - RA - TPA	d__Bacteria| p__Proteobacteria| c__Deltaproteobacteria| o__Myxococcales| f__BIrii41| g__BIrii41	LEfSe	FTA	3.30167	0.00885404	0.00885404	**
76	FTA - RA - TPA	d__Bacteria| p__Proteobacteria| c__Deltaproteobacteria| o__Syntrophobacterales| f__Syntrophobacteraceae| g__Syntrophobacter	LEfSe	TPA	3.29071	0.0253098	0.0253098	*
77	FTA - RA - TPA	d__Bacteria| p__Planctomycetes| c__Planctomycetacia| o__Isosphaerales| f__Isosphaeraceae| g__Singulisphaera	LEfSe	FTA	3.28848	0.0172052	0.0172052	*
78	FTA - RA - TPA	d__Bacteria| p__Actinobacteria| c__Actinobacteria| o__Frankiales| f__Geodermatophilaceae| g__Blastococcus	LEfSe	RA	3.28494	0.00330708	0.00330708	**
79	FTA - RA - TPA	d__Bacteria| p__Firmicutes| c__Bacilli| o__Bacillales| f__Bacillaceae| g__Bacillus	LEfSe	FTA	3.27446	0.0122906	0.0122906	*
80	FTA - RA - TPA	d__Bacteria| p__Actinobacteria| c__Actinobacteria| o__Propionibacteriales| f__Nocardioidaceae| g__Marmoricola	LEfSe	FTA	3.25879	0.00299131	0.00299131	**
81	FTA - RA - TPA	d__Bacteria| p__Chloroflexi| c__SHA-26| o__SHA-26| f__SHA-26| g__SHA-26	LEfSe	TPA	3.2431	0.00863068	0.00863068	**
82	FTA - RA - TPA	d__Bacteria| p__Proteobacteria| c__Gammaproteobacteria| o__Betaproteobacteriales| f__Burkholderiaceae| g__Ramlibacter	LEfSe	RA	3.23789	0.0200509	0.0200509	*
83	FTA - RA - TPA	d__Bacteria| p__Chloroflexi| c__Ktedonobacteria| o__Ktedonobacterales| f__Ktedonobacteraceae| g__HSB_OF53-F07	LEfSe	TPA	3.22998	0.0163777	0.0163777	*
84	FTA - RA - TPA	d__Bacteria| p__Acidobacteria| c__Thermoanaerobaculia| o__Thermoanaerobaculales| f__Thermoanaerobaculaceae| g__Subgroup_10	LEfSe	FTA	3.22797	0.00151323	0.00151323	**
85	FTA - RA - TPA	d__Bacteria| p__Proteobacteria| c__Gammaproteobacteria| o__Betaproteobacteriales| f__B1-7BS| g__B1-7BS	LEfSe	FTA	3.22418	0.00548693	0.00548693	**
86	FTA - RA - TPA	d__Bacteria| p__Firmicutes| c__Clostridia| o__Clostridiales| f__Ruminococcaceae| g__Ruminiclostridium_1	LEfSe	TPA	3.2203	0.0174603	0.0174603	*
87	FTA - RA - TPA	d__Bacteria| p__Planctomycetes| c__Phycisphaerae| o__MSBL9| f__SG8-4| g__SG8-4	LEfSe	TPA	3.21954	0.00540481	0.00540481	**
88	FTA - RA - TPA	d__Bacteria| p__Proteobacteria| c__Gammaproteobacteria| o__CCD24| f__CCD24| g__CCD24	LEfSe	FTA	3.20934	0.00300096	0.00300096	**
89	FTA - RA - TPA	d__Bacteria| p__Proteobacteria| c__Gammaproteobacteria| o__Betaproteobacteriales| f__A21b| g__A21b	LEfSe	RA	3.20475	0.0401665	0.0401665	*
90	FTA - RA - TPA	d__Bacteria| p__Firmicutes| c__Clostridia| o__Clostridiales| f__Syntrophomonadaceae| g__Syntrophomonas	LEfSe	TPA	3.20353	0.00129977	0.00129977	**
91	FTA - RA - TPA	d__Bacteria| p__Modulibacteria| c__Moduliflexia| o__Moduliflexales| f__Moduliflexaceae| g__Moduliflexaceae	LEfSe	TPA	3.19525	0.00129977	0.00129977	**
92	FTA - RA - TPA	d__Bacteria| p__Proteobacteria| c__Gammaproteobacteria| o__Acidiferrobacterales| f__Acidiferrobacteraceae| g__Sulfurifustis	LEfSe	FTA	3.18288	0.0035799	0.0035799	**
93	FTA - RA - TPA	d__Bacteria| p__TA06| c__TA06| o__TA06| f__TA06| g__TA06	LEfSe	TPA	3.18287	0.00767237	0.00767237	**
94	FTA - RA - TPA	d__Bacteria| p__Armatimonadetes| c__Chthonomonadetes| o__Chthonomonadales| f__Chthonomonadales| g__Chthonomonadales	LEfSe	RA	3.13229	0.014504	0.014504	*
95	FTA - RA - TPA	d__Bacteria| p__Proteobacteria| c__Gammaproteobacteria| o__Methylococcales| f__Methylomonaceae| g__Crenothrix	LEfSe	TPA	3.12815	0.00129977	0.00129977	**
96	FTA - RA - TPA	d__Bacteria| p__Chloroflexi| c__Anaerolineae| o__SBR1031| f__A4b| g__A4b	LEfSe	FTA	3.12598	0.00560321	0.00560321	**
97	FTA - RA - TPA	d__Bacteria| p__Proteobacteria| c__Gammaproteobacteria| o__Gammaproteobacteria_Incertae_Sedis| f__Unknown_Family| g__Acidibacter	LEfSe	FTA	3.1228	0.0182425	0.0182425	*
98	FTA - RA - TPA	d__Bacteria| p__Firmicutes| c__Bacilli| o__Bacillales| f__Alicyclobacillaceae| g__Tumebacillus	LEfSe	FTA	3.11066	0.00401528	0.00401528	**
99	FTA - RA - TPA	d__Bacteria| p__Bacteroidetes| c__Bacteroidia| o__Bacteroidales| f__Prolixibacteraceae| g__WCHB1-32	LEfSe	RA	3.10763	0.00129977	0.00129977	**
100	FTA - RA - TPA	d__Bacteria| p__Proteobacteria| c__Alphaproteobacteria| o__Dongiales| f__Dongiaceae| g__Dongia	LEfSe	FTA	3.09956	0.00127803	0.00127803	**
101	FTA - RA - TPA	d__Bacteria| p__Proteobacteria| c__Gammaproteobacteria| o__Betaproteobacteriales| f__Burkholderiaceae| g__Massilia	LEfSe	RA	3.099	0.0029283	0.0029283	**
102	FTA - RA - TPA	d__Bacteria| p__Proteobacteria| c__Gammaproteobacteria| o__Betaproteobacteriales| f__Rhodocyclaceae| g__Dechloromonas	LEfSe	TPA	3.09586	0.0119366	0.0119366	*
103	FTA - RA - TPA	d__Bacteria| p__Entotheonellaeota| c__Entotheonellia| o__Entotheonellales| f__Entotheonellaceae| g__Entotheonellaceae	LEfSe	FTA	3.09061	0.00442427	0.00442427	**
104	FTA - RA - TPA	d__Bacteria| p__Planctomycetes| c__Phycisphaerae| o__Tepidisphaerales| f__WD2101_soil_group| g__WD2101_soil_group	LEfSe	RA	3.08814	0.0130943	0.0130943	*
105	FTA - RA - TPA	d__Bacteria| p__Proteobacteria| c__Deltaproteobacteria| o__SAR324_clade(Marine_group_B)| f__SAR324_clade(Marine_group_B)| g__SAR324_clade(Marine_group_B)	LEfSe	TPA	3.07417	0.0023686	0.0023686	**
106	FTA - RA - TPA	d__Bacteria| p__Verrucomicrobia| c__Verrucomicrobiae| o__Pedosphaerales| f__Pedosphaeraceae| g__Pedosphaeraceae	LEfSe	RA	3.06875	0.0114611	0.0114611	*
107	FTA - RA - TPA	d__Bacteria| p__Proteobacteria| c__Deltaproteobacteria| o__Desulfuromonadales| f__Desulfuromonadaceae| g__Desulfuromonas	LEfSe	FTA	3.06738	0.00372642	0.00372642	**
108	FTA - RA - TPA	d__Bacteria| p__Gemmatimonadetes| c__S0134_terrestrial_group| o__S0134_terrestrial_group| f__S0134_terrestrial_group| g__S0134_terrestrial_group	LEfSe	RA	3.05892	0.00616023	0.00616023	**
109	FTA - RA - TPA	d__Bacteria| p__Chloroflexi| c__Anaerolineae| o__Anaerolineales| f__Anaerolineaceae| g__Longilinea	LEfSe	RA	3.05053	0.00608521	0.00608521	**
110	FTA - RA - TPA	d__Bacteria| p__Proteobacteria| c__Deltaproteobacteria| o__Syntrophobacterales| f__Syntrophaceae| g__Desulfomonile	LEfSe	TPA	3.04614	0.0231456	0.0231456	*
111	FTA - RA - TPA	d__Bacteria| p__Armatimonadetes| c__DG-56| o__DG-56| f__DG-56| g__DG-56	LEfSe	TPA	3.04193	0.0178866	0.0178866	*
112	FTA - RA - TPA	d__Bacteria| p__Actinobacteria| c__Actinobacteria| o__Corynebacteriales| f__Mycobacteriaceae| g__Mycobacterium	LEfSe	FTA	3.02982	0.0565353	0.0565353	ns
113	FTA - RA - TPA	d__Bacteria| p__Actinobacteria| c__Thermoleophilia| o__Solirubrobacterales| f__Solirubrobacteraceae| g__Solirubrobacter	LEfSe	FTA	3.02132	0.0217557	0.0217557	*
114	FTA - RA - TPA	d__Bacteria| p__Proteobacteria| c__Gammaproteobacteria| o__Betaproteobacteriales| f__Gallionellaceae| g__Candidatus_Nitrotoga	LEfSe	RA	3.01491	0.0389665	0.0389665	*
115	FTA - RA - TPA	d__Bacteria| p__Bacteroidetes| c__Ignavibacteria| o__Ignavibacteriales| f__Ignavibacteriaceae| g__Ignavibacterium	LEfSe	FTA	3.00924	0.0453169	0.0453169	*
116	FTA - RA - TPA	d__Bacteria| p__Actinobacteria| c__Actinobacteria| o__Propionibacteriales| f__Nocardioidaceae| g__Nocardioides	LEfSe	FTA	3.0063	0.128758	0.128758	ns
117	FTA - RA - TPA	d__Bacteria| p__Proteobacteria| c__Gammaproteobacteria| o__Betaproteobacteriales| f__Burkholderiaceae| g__Variovorax	LEfSe	RA	2.9911	0.00129977	0.00129977	**
118	FTA - RA - TPA	d__Bacteria| p__Proteobacteria| c__Gammaproteobacteria| o__Betaproteobacteriales| f__Burkholderiaceae| g__Polaromonas	LEfSe	RA	2.98187	0.00300096	0.00300096	**
119	FTA - RA - TPA	d__Bacteria| p__Aegiribacteria| c__Aegiribacteria| o__Aegiribacteria| f__Aegiribacteria| g__Aegiribacteria	LEfSe	TPA	2.97067	0.00129977	0.00129977	**
120	FTA - RA - TPA	d__Bacteria| p__Actinobacteria| c__Actinobacteria| o__Streptomycetales| f__Streptomycetaceae| g__Streptomyces	LEfSe	FTA	2.97043	0.00296448	0.00296448	**
121	FTA - RA - TPA	d__Bacteria| p__Proteobacteria| c__Gammaproteobacteria| o__PLTA13| f__PLTA13| g__PLTA13	LEfSe	FTA	2.94365	0.00129977	0.00129977	**
122	FTA - RA - TPA	d__Bacteria| p__Proteobacteria| c__Deltaproteobacteria| o__Myxococcales| f__P3OB-42| g__P3OB-42	LEfSe	FTA	2.93553	0.0148819	0.0148819	*
123	FTA - RA - TPA	d__Bacteria| p__Actinobacteria| c__Acidimicrobiia| o__IMCC26256| f__IMCC26256| g__IMCC26256	LEfSe	RA	2.93339	0.13735	0.13735	ns
124	FTA - RA - TPA	d__Bacteria| p__Actinobacteria| c__Rubrobacteria| o__Rubrobacterales| f__Rubrobacteriaceae| g__Rubrobacter	LEfSe	RA	2.92804	0.00129977	0.00129977	**
125	FTA - RA - TPA	d__Bacteria| p__Acidobacteria| c__Subgroup_25| o__Subgroup_25| f__Subgroup_25| g__Subgroup_25	LEfSe	FTA	2.92612	0.0047746	0.0047746	**
126	FTA - RA - TPA	d__Bacteria| p__Actinobacteria| c__Actinobacteria| o__Pseudonocardiales| f__Pseudonocardiaceae| g__Pseudonocardia	LEfSe	RA	2.92507	0.23195	0.23195	ns
127	FTA - RA - TPA	d__Bacteria| p__Cyanobacteria| c__Oxyphotobacteria| o__Phormidesmiales| f__Nodosilineaceae| g__Nodosilinea_PCC-7104	LEfSe	FTA	2.91829	0.00233621	0.00233621	**
128	FTA - RA - TPA	d__Bacteria| p__Proteobacteria| c__Deltaproteobacteria| o__Syntrophobacterales| f__Syntrophaceae| g__Desulfobacca	LEfSe	FTA	2.91191	0.0706834	0.0706834	ns
129	FTA - RA - TPA	d__Bacteria| p__Proteobacteria| c__Deltaproteobacteria| o__Desulfobacterales| f__Desulfobacteraceae| g__Sva0081_sediment_group	LEfSe	TPA	2.91143	0.0265309	0.0265309	*
130	FTA - RA - TPA	d__Bacteria| p__Bacteroidetes| c__Ignavibacteria| o__Ignavibacteriales| f__UA-50| g__UA-50	LEfSe	RA	2.90989	0.00129977	0.00129977	**
131	FTA - RA - TPA	d__Bacteria| p__Acidobacteria| c__Acidobacteriia| o__Subgroup_12| f__Subgroup_12| g__Subgroup_12	LEfSe	RA	2.87989	0.00704278	0.00704278	**
132	FTA - RA - TPA	d__Bacteria| p__Cyanobacteria| c__Oxyphotobacteria| o__Chloroplast| f__Chloroplast| g__Chloroplast	LEfSe	FTA	2.87896	0.255461	0.255461	ns
133	FTA - RA - TPA	d__Bacteria| p__Acidobacteria| c__Subgroup_5| o__Subgroup_5| f__Subgroup_5| g__Subgroup_5	LEfSe	FTA	2.87582	0.0286985	0.0286985	*
134	FTA - RA - TPA	d__Bacteria| p__Proteobacteria| c__Deltaproteobacteria| o__Desulfobacterales| f__Desulfobulbaceae| g__Desulfobulbus	LEfSe	RA	2.86103	0.0167308	0.0167308	*
135	FTA - RA - TPA	d__Bacteria| p__Firmicutes| c__Negativicutes| o__Selenomonadales| f__Veillonellaceae| g__Pelosinus	LEfSe	TPA	2.85932	0.00983742	0.00983742	**
136	FTA - RA - TPA	d__Bacteria| p__Proteobacteria| c__Deltaproteobacteria| o__Myxococcales| f__Polyangiaceae| g__Aetherobacter	LEfSe	RA	2.85058	0.188366	0.188366	ns
137	FTA - RA - TPA	d__Bacteria| p__Acidobacteria| c__Subgroup_11| o__Subgroup_11| f__Subgroup_11| g__Subgroup_11	LEfSe	TPA	2.84634	0.0260614	0.0260614	*
138	FTA - RA - TPA	d__Bacteria| p__Acidobacteria| c__Blastocatellia_(Subgroup_4)| o__11-24| f__11-24| g__11-24	LEfSe	FTA	2.84493	0.00127803	0.00127803	**
139	FTA - RA - TPA	d__Bacteria| p__Chloroflexi| c__Dehalococcoidia| o__GIF3| f__GIF3| g__GIF3	LEfSe	TPA	2.84172	0.0317745	0.0317745	*
140	FTA - RA - TPA	d__Bacteria| p__Chloroflexi| c__Anaerolineae| o__Anaerolineales| f__Anaerolineaceae| g__Bellilinea	LEfSe	TPA	2.83999	0.00127803	0.00127803	**
141	FTA - RA - TPA	d__Bacteria| p__Calditrichaeota| c__Calditrichia| o__Calditrichales| f__Calditrichaceae| g__Calditrichaceae	LEfSe	TPA	2.8396	0.0157584	0.0157584	*
142	FTA - RA - TPA	d__Bacteria| p__Acidobacteria| c__Acidobacteriia| o__Subgroup_13| f__Subgroup_13| g__Subgroup_13	LEfSe	FTA	2.83929	0.0148445	0.0148445	*
143	FTA - RA - TPA	d__Bacteria| p__Proteobacteria| c__Alphaproteobacteria| o__Rhizobiales| f__Hyphomicrobiaceae| g__Pedomicrobium	LEfSe	TPA	2.83355	0.0537648	0.0537648	ns
144	FTA - RA - TPA	d__Bacteria| p__Chloroflexi| c__Ktedonobacteria| o__C0119| f__C0119| g__C0119	LEfSe	RA	2.82701	0.00347747	0.00347747	**
145	FTA - RA - TPA	d__Bacteria| p__Cyanobacteria| c__Oxyphotobacteria| o__Nostocales| f__Coleofasciculaceae| g__Microcoleus_Es-Yyy1400	LEfSe	FTA	2.82594	0.00127803	0.00127803	**
146	FTA - RA - TPA	d__Bacteria| p__Proteobacteria| c__Alphaproteobacteria| o__Caulobacterales| f__Caulobacteraceae| g__Phenylobacterium	LEfSe	RA	2.82087	0.22301	0.22301	ns
147	FTA - RA - TPA	d__Bacteria| p__LCP-89| c__LCP-89| o__LCP-89| f__LCP-89| g__LCP-89	LEfSe	TPA	2.819	0.00714619	0.00714619	**
148	FTA - RA - TPA	d__Bacteria| p__Proteobacteria| c__Gammaproteobacteria| o__Xanthomonadales| f__Rhodanobacteraceae| g__Dokdonella	LEfSe	FTA	2.81863	0.0226214	0.0226214	*
149	FTA - RA - TPA	d__Bacteria| p__Proteobacteria| c__Gammaproteobacteria| o__R7C24| f__R7C24| g__R7C24	LEfSe	FTA	2.81816	0.00129977	0.00129977	**
150	FTA - RA - TPA	d__Bacteria| p__Chloroflexi| c__Anaerolineae| o__ADurb.Bin180| f__ADurb.Bin180| g__ADurb.Bin180	LEfSe	TPA	2.81206	0.0155933	0.0155933	*
151	FTA - RA - TPA	d__Bacteria| p__Proteobacteria| c__Alphaproteobacteria| o__Rhizobiales| f__Hyphomicrobiaceae| g__Hyphomicrobium	LEfSe	TPA	2.80107	0.00943589	0.00943589	**
152	FTA - RA - TPA	d__Bacteria| p__Acidobacteria| c__Thermoanaerobaculia| o__Thermoanaerobaculales| f__Thermoanaerobaculaceae| g__Subgroup_23	LEfSe	TPA	2.80074	0.00279479	0.00279479	**
153	FTA - RA - TPA	d__Bacteria| p__Proteobacteria| c__Gammaproteobacteria| o__Betaproteobacteriales| f__Nitrosomonadaceae| g__Nitrosospira	LEfSe	FTA	2.79949	0.0320596	0.0320596	*
154	FTA - RA - TPA	d__Bacteria| p__Actinobacteria| c__Actinobacteria| o__Micrococcales| f__Microbacteriaceae| g__Cryobacterium	LEfSe	RA	2.79573	0.00438049	0.00438049	**
155	FTA - RA - TPA	d__Bacteria| p__Proteobacteria| c__Alphaproteobacteria| o__Micropepsales| f__Micropepsaceae| g__Rhizomicrobium	LEfSe	RA	2.78585	0.00224081	0.00224081	**
156	FTA - RA - TPA	d__Archaea| p__Crenarchaeota| c__Bathyarchaeia| o__Bathyarchaeia| f__Bathyarchaeia| g__Bathyarchaeia	LEfSe	FTA	2.77768	0.367879	0.367879	ns
157	FTA - RA - TPA	d__Bacteria| p__Elusimicrobia| c__Lineage_IIa| o__Lineage_IIa| f__Lineage_IIa| g__Lineage_IIa	LEfSe	FTA	2.77169	0.0036511	0.0036511	**
158	FTA - RA - TPA	d__Bacteria| p__Acidobacteria| c__Blastocatellia_(Subgroup_4)| o__Pyrinomonadales| f__Pyrinomonadaceae| g__RB41	LEfSe	FTA	2.76789	0.157088	0.157088	ns
159	FTA - RA - TPA	d__Bacteria| p__Proteobacteria| c__Gammaproteobacteria| o__Xanthomonadales| f__Xanthomonadaceae| g__Luteimonas	LEfSe	FTA	2.76527	0.023276	0.023276	*
160	FTA - RA - TPA	d__Bacteria| p__Proteobacteria| c__Gammaproteobacteria| o__Steroidobacterales| f__Steroidobacteraceae| g__Steroidobacter	LEfSe	FTA	2.76352	0.00714619	0.00714619	**
161	FTA - RA - TPA	d__Bacteria| p__Proteobacteria| c__Gammaproteobacteria| o__Xanthomonadales| f__Xanthomonadaceae| g__Lysobacter	LEfSe	FTA	2.76303	0.00434715	0.00434715	**
162	FTA - RA - TPA	d__Bacteria| p__Proteobacteria| c__Alphaproteobacteria| o__Sphingomonadales| f__Sphingomonadaceae| g__Novosphingobium	LEfSe	TPA	2.75033	0.0372896	0.0372896	*
163	FTA - RA - TPA	d__Bacteria| p__Proteobacteria| c__Gammaproteobacteria| o__Betaproteobacteriales| f__Rhodocyclaceae| g__Sulfuritalea	LEfSe	FTA	2.72799	0.114707	0.114707	ns
164	FTA - RA - TPA	d__Bacteria| p__Proteobacteria| c__Alphaproteobacteria| o__Rhizobiales| f__A0839| g__A0839	LEfSe	FTA	2.72285	0.101326	0.101326	ns
165	FTA - RA - TPA	d__Bacteria| p__Acidobacteria| c__Subgroup_6| o__Unknown_Order| f__Unknown_Family| g__Vicinamibacter	LEfSe	FTA	2.72109	0.0317804	0.0317804	*
166	FTA - RA - TPA	d__Bacteria| p__Bacteroidetes| c__Ignavibacteria| o__OPB56| f__OPB56| g__OPB56	LEfSe	FTA	2.72077	0.104536	0.104536	ns
167	FTA - RA - TPA	d__Bacteria| p__Proteobacteria| c__Deltaproteobacteria| o__Myxococcales| f__mle1-27| g__mle1-27	LEfSe	RA	2.71944	0.00127803	0.00127803	**
168	FTA - RA - TPA	d__Bacteria| p__Firmicutes| c__Clostridia| o__Clostridiales| f__Ruminococcaceae| g__Pseudobacteroides	LEfSe	FTA	2.71347	0.117319	0.117319	ns
169	FTA - RA - TPA	d__Bacteria| p__Proteobacteria| c__Gammaproteobacteria| o__Betaproteobacteriales| f__Chitinibacteraceae| g__Formivibrio	LEfSe	TPA	2.69998	0.00125655	0.00125655	**
170	FTA - RA - TPA	d__Bacteria| p__Zixibacteria| c__Zixibacteria| o__Zixibacteria| f__Zixibacteria| g__Zixibacteria	LEfSe	TPA	2.69484	0.427765	0.427765	ns
171	FTA - RA - TPA	d__Bacteria| p__Acidobacteria| c__Subgroup_9| o__Subgroup_9| f__Subgroup_9| g__Subgroup_9	LEfSe	FTA	2.68802	0.0317804	0.0317804	*
172	FTA - RA - TPA	d__Bacteria| p__Chloroflexi| c__Ktedonobacteria| o__Ktedonobacterales| f__JG30-KF-AS9| g__JG30-KF-AS9	LEfSe	TPA	2.68699	0.0392331	0.0392331	*
173	FTA - RA - TPA	d__Bacteria| p__Chloroflexi| c__Dehalococcoidia| o__GIF9| f__GIF9| g__GIF9	LEfSe	TPA	2.68692	0.00714619	0.00714619	**
174	FTA - RA - TPA	d__Bacteria| p__Proteobacteria| c__Gammaproteobacteria| o__Betaproteobacteriales| f__Rhodocyclaceae| g__Ferribacterium	LEfSe	RA	2.68423	0.00714619	0.00714619	**
175	FTA - RA - TPA	d__Bacteria| p__Actinobacteria| c__Actinobacteria| o__Frankiales| f__Frankiaceae| g__Jatrophihabitans	LEfSe	RA	2.67748	0.0317804	0.0317804	*
176	FTA - RA - TPA	d__Bacteria| p__Proteobacteria| c__Deltaproteobacteria| o__Myxococcales| f__UASB-TL25| g__UASB-TL25	LEfSe	TPA	2.67582	0.0630552	0.0630552	ns
177	FTA - RA - TPA	d__Bacteria| p__Proteobacteria| c__Gammaproteobacteria| o__Betaproteobacteriales| f__Sulfuricellaceae| g__Ferritrophicum	LEfSe	FTA	2.67485	0.0133312	0.0133312	*
178	FTA - RA - TPA	d__Bacteria| p__Chloroflexi| c__Dehalococcoidia| o__MSBL5| f__MSBL5| g__MSBL5	LEfSe	FTA	2.67286	0.117319	0.117319	ns
179	FTA - RA - TPA	d__Bacteria| p__Actinobacteria| c__Actinobacteria| o__Micrococcales| f__Intrasporangiaceae| g__Oryzihumus	LEfSe	RA	2.6725	0.214065	0.214065	ns
180	FTA - RA - TPA	d__Bacteria| p__Bacteroidetes| c__Bacteroidia| o__Chitinophagales| f__Chitinophagaceae| g__Ferruginibacter	LEfSe	FTA	2.67175	0.00300096	0.00300096	**
181	FTA - RA - TPA	d__Bacteria| p__Fibrobacteres| c__Fibrobacteria| o__Fibrobacterales| f__possible_family_01| g__possible_family_01	LEfSe	RA	2.66682	0.00127803	0.00127803	**
182	FTA - RA - TPA	d__Bacteria| p__Planctomycetes| c__OM190| o__OM190| f__OM190| g__OM190	LEfSe	FTA	2.66551	0.00486681	0.00486681	**
183	FTA - RA - TPA	d__Bacteria| p__Proteobacteria| c__Gammaproteobacteria| o__Betaproteobacteriales| f__Methylophilaceae| g__Methylophilaceae	LEfSe	FTA	2.66016	0.00233621	0.00233621	**
184	FTA - RA - TPA	d__Bacteria| p__Chloroflexi| c__Dehalococcoidia| o__vadinBA26| f__vadinBA26| g__vadinBA26	LEfSe	TPA	2.65765	0.0425369	0.0425369	*
185	FTA - RA - TPA	d__Bacteria| p__Actinobacteria| c__Actinobacteria| o__Frankiales| f__Sporichthyaceae| g__Candidatus_Planktophila	LEfSe	RA	2.65663	0.00125655	0.00125655	**
186	FTA - RA - TPA	d__Bacteria| p__Firmicutes| c__Clostridia| o__Clostridiales| f__Clostridiaceae_1| g__Clostridium_sensu_stricto_9	LEfSe	FTA	2.65358	0.271169	0.271169	ns
187	FTA - RA - TPA	d__Bacteria| p__Proteobacteria| c__Alphaproteobacteria| o__Rhizobiales| f__Methyloligellaceae| g__Methyloligellaceae	LEfSe	RA	2.65343	0.0878215	0.0878215	ns
188	FTA - RA - TPA	d__Bacteria| p__Proteobacteria| c__Gammaproteobacteria| o__Betaproteobacteriales| f__Burkholderiaceae| g__Hydrogenophaga	LEfSe	FTA	2.65137	0.00542188	0.00542188	**
189	FTA - RA - TPA	d__Bacteria| p__Chloroflexi| c__P2-11E| o__P2-11E| f__P2-11E| g__P2-11E	LEfSe	RA	2.64269	0.077435	0.077435	ns
190	FTA - RA - TPA	d__Bacteria| p__Planctomycetes| c__Pla4_lineage| o__Pla4_lineage| f__Pla4_lineage| g__Pla4_lineage	LEfSe	FTA	2.64241	0.00976815	0.00976815	**
191	FTA - RA - TPA	d__Bacteria| p__Cyanobacteria| c__Oxyphotobacteria| o__Nostocales| f__Cyanobacteriaceae| g__Cyanobacterium_PCC-10605	LEfSe	FTA	2.64233	0.00704278	0.00704278	**
192	FTA - RA - TPA	d__Bacteria| p__Firmicutes| c__Clostridia| o__Clostridiales| f__Clostridiaceae_1| g__Clostridium_sensu_stricto_13	LEfSe	RA	2.64075	0.0161262	0.0161262	*
193	FTA - RA - TPA	d__Bacteria| p__Bacteroidetes| c__Bacteroidia| o__Flavobacteriales| f__Flavobacteriaceae| g__Flavobacterium	LEfSe	RA	2.64047	0.00129977	0.00129977	**
194	FTA - RA - TPA	d__Bacteria| p__Proteobacteria| c__Gammaproteobacteria| o__JG36-TzT-191| f__JG36-TzT-191| g__JG36-TzT-191	LEfSe	FTA	2.63124	0.117319	0.117319	ns
195	FTA - RA - TPA	d__Bacteria| p__Proteobacteria| c__Alphaproteobacteria| o__Rickettsiales| f__Mitochondria| g__Mitochondria	LEfSe	RA	2.62401	0.0242806	0.0242806	*
196	FTA - RA - TPA	d__Bacteria| p__Proteobacteria| c__Gammaproteobacteria| o__Ectothiorhodospirales| f__Thioalkalispiraceae| g__Thioalkalispira	LEfSe	FTA	2.62116	0.0453927	0.0453927	*
197	FTA - RA - TPA	d__Bacteria| p__Bacteroidetes| c__Bacteroidia| o__Chitinophagales| f__Chitinophagaceae| g__Flavisolibacter	LEfSe	RA	2.61992	0.0448595	0.0448595	*
198	FTA - RA - TPA	d__Bacteria| p__Proteobacteria| c__Deltaproteobacteria| o__Deltaproteobacteria_Incertae_Sedis| f__Unknown_Family| g__Deferrisoma	LEfSe	TPA	2.61765	0.187055	0.187055	ns
199	FTA - RA - TPA	d__Bacteria| p__Proteobacteria| c__Gammaproteobacteria| o__B2M28| f__B2M28| g__B2M28	LEfSe	FTA	2.61465	0.0313814	0.0313814	*
200	FTA - RA - TPA	d__Bacteria| p__Proteobacteria| c__Deltaproteobacteria| o__Desulfovibrionales| f__Desulfovibrionaceae| g__Desulfovibrio	LEfSe	RA	2.61022	0.0329876	0.0329876	*
201	FTA - RA - TPA	d__Bacteria| p__Proteobacteria| c__Gammaproteobacteria| o__Betaproteobacteriales| f__Methylophilaceae| g__MM1	LEfSe	TPA	2.60665	0.0313814	0.0313814	*
202	FTA - RA - TPA	d__Bacteria| p__Proteobacteria| c__Gammaproteobacteria| o__Betaproteobacteriales| f__Burkholderiaceae| g__Leptothrix	LEfSe	FTA	2.60652	0.194103	0.194103	ns
203	FTA - RA - TPA	d__Bacteria| p__Actinobacteria| c__Actinobacteria| o__Micromonosporales| f__Micromonosporaceae| g__Virgisporangium	LEfSe	FTA	2.60277	0.367879	0.367879	ns
204	FTA - RA - TPA	d__Bacteria| p__Verrucomicrobia| c__Verrucomicrobiae| o__Opitutales| f__Opitutaceae| g__Opitutus	LEfSe	RA	2.60032	0.0151033	0.0151033	*
205	FTA - RA - TPA	d__Bacteria| p__Planctomycetes| c__vadinHA49| o__vadinHA49| f__vadinHA49| g__vadinHA49	LEfSe	FTA	2.5958	0.00224081	0.00224081	**
206	FTA - RA - TPA	d__Bacteria| p__Proteobacteria| c__Gammaproteobacteria| o__Betaproteobacteriales| f__Burkholderiaceae| g__Rhizobacter	LEfSe	FTA	2.59346	0.0253053	0.0253053	*
207	FTA - RA - TPA	d__Bacteria| p__Proteobacteria| c__Alphaproteobacteria| o__Rhizobiales| f__Devosiaceae| g__Devosia	LEfSe	FTA	2.59157	0.0162588	0.0162588	*
208	FTA - RA - TPA	d__Bacteria| p__Planctomycetes| c__Phycisphaerae| o__MSBL9| f__GWC2-45-44| g__GWC2-45-44	LEfSe	RA	2.58749	0.0470812	0.0470812	*
209	FTA - RA - TPA	d__Bacteria| p__Fibrobacteres| c__Fibrobacteria| o__Fibrobacterales| f__B122| g__B122	LEfSe	TPA	2.58747	0.00704278	0.00704278	**
210	FTA - RA - TPA	d__Bacteria| p__Dadabacteria| c__Dadabacteriia| o__Dadabacteriales| f__Dadabacteriales| g__Dadabacteriales	LEfSe	FTA	2.58481	0.00127803	0.00127803	**
211	FTA - RA - TPA	d__Bacteria| p__Proteobacteria| c__Gammaproteobacteria| o__Methylococcales| f__Methylomonaceae| g__Methylobacter	LEfSe	RA	2.57944	0.00127803	0.00127803	**
212	FTA - RA - TPA	d__Bacteria| p__WS4| c__WS4| o__WS4| f__WS4| g__WS4	LEfSe	RA	2.57794	0.137203	0.137203	ns
213	FTA - RA - TPA	d__Bacteria| p__Proteobacteria| c__Gammaproteobacteria| o__Betaproteobacteriales| f__Gallionellaceae| g__Gallionella	LEfSe	RA	2.57726	0.0264242	0.0264242	*
214	FTA - RA - TPA	d__Bacteria| p__Chloroflexi| c__Chloroflexia| o__Thermomicrobiales| f__JG30-KF-CM45| g__JG30-KF-CM45	LEfSe	RA	2.5752	0.00933843	0.00933843	**
215	FTA - RA - TPA	d__Bacteria| p__Proteobacteria| c__Gammaproteobacteria| o__Betaproteobacteriales| f__Rhodocyclaceae| g__Candidatus_Accumulibacter	LEfSe	RA	2.57271	0.00704278	0.00704278	**
216	FTA - RA - TPA	d__Bacteria| p__Proteobacteria| c__Alphaproteobacteria| o__Reyranellales| f__Reyranellaceae| g__Reyranella	LEfSe	RA	2.56003	0.137873	0.137873	ns
217	FTA - RA - TPA	d__Bacteria| p__Firmicutes| c__Clostridia| o__Clostridiales| f__Heliobacteriaceae| g__Hydrogenispora	LEfSe	RA	2.54994	0.118368	0.118368	ns
218	FTA - RA - TPA	d__Bacteria| p__Acidobacteria| c__Acidobacteria| o__Acidobacteria| f__Acidobacteria| g__Acidobacteria	LEfSe	FTA	2.54686	0.117319	0.117319	ns
219	FTA - RA - TPA	d__Bacteria| p__GAL15| c__GAL15| o__GAL15| f__GAL15| g__GAL15	LEfSe	FTA	2.54595	0.00704278	0.00704278	**
220	FTA - RA - TPA	d__Bacteria| p__Acidobacteria| c__Subgroup_21| o__Subgroup_21| f__Subgroup_21| g__Subgroup_21	LEfSe	RA	2.54452	0.0242623	0.0242623	*
221	FTA - RA - TPA	d__Bacteria| p__Bacteroidetes| c__Bacteroidia| o__Chitinophagales| f__Chitinophagaceae| g__Dinghuibacter	LEfSe	RA	2.53956	0.0384355	0.0384355	*
222	FTA - RA - TPA	d__Bacteria| p__Cyanobacteria| c__Oxyphotobacteria| o__Synechococcales| f__Cyanobiaceae| g__Cyanobium_PCC-6307	LEfSe	TPA	2.53675	0.015831	0.015831	*
223	FTA - RA - TPA	d__Bacteria| p__Acidobacteria| c__Acidobacteriia| o__Solibacterales| f__Solibacteraceae_(Subgroup_3)| g__AKIW659	LEfSe	RA	2.53362	0.177942	0.177942	ns
224	FTA - RA - TPA	d__Bacteria| p__Chloroflexi| c__Dehalococcoidia| o__S085| f__S085| g__S085	LEfSe	FTA	2.53123	0.0513536	0.0513536	ns
225	FTA - RA - TPA	d__Bacteria| p__Firmicutes| c__Clostridia| o__Clostridiales| f__Ruminococcaceae| g__Ercella	LEfSe	FTA	2.5292	0.26624	0.26624	ns
226	FTA - RA - TPA	d__Bacteria| p__Proteobacteria| c__Alphaproteobacteria| o__Rhizobiales| f__Rhodomicrobiaceae| g__Rhodomicrobium	LEfSe	FTA	2.52717	0.356683	0.356683	ns
227	FTA - RA - TPA	d__Bacteria| p__Actinobacteria| c__Actinobacteria| o__Kineosporiales| f__Kineosporiaceae| g__Kineosporia	LEfSe	FTA	2.52073	0.0317804	0.0317804	*
228	FTA - RA - TPA	d__Bacteria| p__Proteobacteria| c__Gammaproteobacteria| o__Betaproteobacteriales| f__Methylophilaceae| g__MM2	LEfSe	FTA	2.51081	0.26624	0.26624	ns
229	FTA - RA - TPA	d__Bacteria| p__Chloroflexi| c__Anaerolineae| o__Anaerolineae| f__Anaerolineae| g__Anaerolineae	LEfSe	RA	2.50461	0.11439	0.11439	ns
230	FTA - RA - TPA	d__Bacteria| p__Gemmatimonadetes| c__BD2-11_terrestrial_group| o__BD2-11_terrestrial_group| f__BD2-11_terrestrial_group| g__BD2-11_terrestrial_group	LEfSe	FTA	2.50194	0.00714619	0.00714619	**
231	FTA - RA - TPA	d__Bacteria| p__Proteobacteria| c__Gammaproteobacteria| o__Betaproteobacteriales| f__Rhodocyclaceae| g__Azoarcus	LEfSe	FTA	2.50188	0.00714619	0.00714619	**
232	FTA - RA - TPA	d__Bacteria| p__Acidobacteria| c__Holophagae| o__Holophagales| f__Holophagaceae| g__Holophagaceae	LEfSe	RA	2.50163	0.105641	0.105641	ns
233	FTA - RA - TPA	d__Bacteria| p__Proteobacteria| c__Alphaproteobacteria| o__Sphingomonadales| f__Sphingomonadaceae| g__Sphingomonas	LEfSe	RA	2.50038	0.0765806	0.0765806	ns
234	FTA - RA - TPA	d__Bacteria| p__Proteobacteria| c__Deltaproteobacteria| o__Syntrophobacterales| f__Syntrophobacteraceae| g__Desulforhabdus	LEfSe	FTA	2.49314	0.00127803	0.00127803	**
235	FTA - RA - TPA	d__Bacteria| p__Acidobacteria| c__Thermoanaerobaculia| o__Thermoanaerobaculales| f__Thermoanaerobaculaceae| g__TPD-58	LEfSe	TPA	2.49048	0.444364	0.444364	ns
236	FTA - RA - TPA	d__Bacteria| p__Acidobacteria| c__Subgroup_15| o__Subgroup_15| f__Subgroup_15| g__Subgroup_15	LEfSe	FTA	2.48768	0.00714619	0.00714619	**
237	FTA - RA - TPA	d__Bacteria| p__Firmicutes| c__Clostridia| o__Clostridiales| f__Clostridiaceae_1| g__Clostridium_sensu_stricto_8	LEfSe	FTA	2.47667	0.17057	0.17057	ns
238	FTA - RA - TPA	d__Bacteria| p__Cyanobacteria| c__Oxyphotobacteria| o__Leptolyngbyales| f__Leptolyngbyaceae| g__TG-45	LEfSe	FTA	2.46936	0.367879	0.367879	ns
239	FTA - RA - TPA	d__Bacteria| p__Chloroflexi| c__Dehalococcoidia| o__RBG-13-46-9| f__RBG-13-46-9| g__RBG-13-46-9	LEfSe	TPA	2.46125	0.0317804	0.0317804	*
240	FTA - RA - TPA	d__Bacteria| p__Actinobacteria| c__Actinobacteria| o__Frankiales| f__Frankiaceae| g__Frankia	LEfSe	FTA	2.45902	0.0317804	0.0317804	*
241	FTA - RA - TPA	d__Bacteria| p__Proteobacteria| c__Gammaproteobacteria| o__JG36-GS-52| f__JG36-GS-52| g__JG36-GS-52	LEfSe	FTA	2.45197	0.117319	0.117319	ns
242	FTA - RA - TPA	d__Bacteria| p__Bacteroidetes| c__Ignavibacteria| o__Ignavibacteriales| f__SR-FBR-L83| g__SR-FBR-L83	LEfSe	FTA	2.44878	0.117319	0.117319	ns
243	FTA - RA - TPA	d__Bacteria| p__Bacteroidetes| c__Ignavibacteria| o__Ignavibacteriales| f__BSV40| g__BSV40	LEfSe	TPA	2.44733	0.0338622	0.0338622	*
244	FTA - RA - TPA	d__Bacteria| p__Actinobacteria| c__Actinobacteria| o__PeM15| f__PeM15| g__PeM15	LEfSe	FTA	2.44666	0.117319	0.117319	ns
245	FTA - RA - TPA	d__Bacteria| p__Proteobacteria| c__Deltaproteobacteria| o__Desulfuromonadales| f__Geobacteraceae| g__Geothermobacter	LEfSe	TPA	2.44229	0.342485	0.342485	ns
246	FTA - RA - TPA	d__Bacteria| p__Actinobacteria| c__Actinobacteria| o__Frankiales| f__Nakamurellaceae| g__Nakamurella	LEfSe	RA	2.43704	0.0765806	0.0765806	ns
247	FTA - RA - TPA	d__Bacteria| p__Actinobacteria| c__Actinobacteria| o__Micromonosporales| f__Micromonosporaceae| g__Dactylosporangium	LEfSe	FTA	2.42885	0.316752	0.316752	ns
248	FTA - RA - TPA	d__Bacteria| p__Cyanobacteria| c__Oxyphotobacteria| o__Leptolyngbyales| f__Leptolyngbyaceae| g__Leptolyngbya_BN43	LEfSe	FTA	2.42557	0.279122	0.279122	ns
249	FTA - RA - TPA	d__Bacteria| p__Firmicutes| c__Clostridia| o__Clostridiales| f__Peptococcaceae| g__Desulfosporosinus	LEfSe	RA	2.4211	0.0606307	0.0606307	ns
250	FTA - RA - TPA	d__Bacteria| p__Proteobacteria| c__Gammaproteobacteria| o__Betaproteobacteriales| f__Rhodocyclaceae| g__Thauera	LEfSe	FTA	2.41801	0.0317804	0.0317804	*
251	FTA - RA - TPA	d__Bacteria| p__Proteobacteria| c__Alphaproteobacteria| o__Rhizobiales| f__Xanthobacteraceae| g__Rhodoplanes	LEfSe	RA	2.41494	0.446494	0.446494	ns
252	FTA - RA - TPA	d__Bacteria| p__Proteobacteria| c__Alphaproteobacteria| o__Azospirillales| f__Azospirillaceae| g__Skermanella	LEfSe	FTA	2.41003	0.117319	0.117319	ns
253	FTA - RA - TPA	d__Bacteria| p__Proteobacteria| c__Deltaproteobacteria| o__Desulfobacterales| f__Desulfobulbaceae| g__Desulfocapsa	LEfSe	FTA	2.40899	0.367879	0.367879	ns
254	FTA - RA - TPA	d__Bacteria| p__Rokubacteria| c__NC10| o__Methylomirabilales| f__Methylomirabilaceae| g__Z114MB74	LEfSe	TPA	2.40819	0.103578	0.103578	ns
255	FTA - RA - TPA	d__Bacteria| p__Actinobacteria| c__Actinobacteria| o__Micromonosporales| f__Micromonosporaceae| g__Hamadaea	LEfSe	FTA	2.40416	0.367879	0.367879	ns
256	FTA - RA - TPA	d__Bacteria| p__Patescibacteria| c__ABY1| o__Candidatus_Magasanikbacteria| f__Candidatus_Magasanikbacteria| g__Candidatus_Magasanikbacteria	LEfSe	FTA	2.40416	0.367879	0.367879	ns
257	FTA - RA - TPA	d__Bacteria| p__Proteobacteria| c__Deltaproteobacteria| o__Oligoflexales| f__Oligoflexaceae| g__Silvanigrella	LEfSe	FTA	2.40416	0.367879	0.367879	ns
258	FTA - RA - TPA	d__Bacteria| p__Proteobacteria| c__Gammaproteobacteria| o__Xanthomonadales| f__Xanthomonadaceae| g__Silanimonas	LEfSe	FTA	2.40416	0.367879	0.367879	ns
259	FTA - RA - TPA	d__Bacteria| p__Actinobacteria| c__Actinobacteria| o__Micrococcales| f__Intrasporangiaceae| g__Knoellia	LEfSe	FTA	2.39551	0.117319	0.117319	ns
260	FTA - RA - TPA	d__Bacteria| p__Acidobacteria| c__Blastocatellia_(Subgroup_4)| o__Blastocatellales| f__Blastocatellaceae| g__JGI_0001001-H03	LEfSe	RA	2.38925	0.0317804	0.0317804	*
261	FTA - RA - TPA	d__Bacteria| p__Proteobacteria| c__Gammaproteobacteria| o__Pseudomonadales| f__Pseudomonadaceae| g__Pseudomonas	LEfSe	RA	2.3821	0.0052307	0.0052307	**
262	FTA - RA - TPA	d__Bacteria| p__Proteobacteria| c__Alphaproteobacteria| o__Rhodobacterales| f__Rhodobacteraceae| g__Rhodobacter	LEfSe	FTA	2.38208	0.0765806	0.0765806	ns
263	FTA - RA - TPA	d__Bacteria| p__Bacteroidetes| c__Ignavibacteria| o__Ignavibacteriales| f__PHOS-HE36| g__PHOS-HE36	LEfSe	TPA	2.37929	0.261167	0.261167	ns
264	FTA - RA - TPA	d__Bacteria| p__Proteobacteria| c__Alphaproteobacteria| o__Rhizobiales| f__KF-JG30-B3| g__KF-JG30-B3	LEfSe	FTA	2.37802	0.0834455	0.0834455	ns
265	FTA - RA - TPA	d__Bacteria| p__Bacteroidetes| c__Bacteroidia| o__Bacteroidales| f__Bacteroidetes_BD2-2| g__Bacteroidetes_BD2-2	LEfSe	RA	2.37596	0.0425315	0.0425315	*
266	FTA - RA - TPA	d__Bacteria| p__Proteobacteria| c__Gammaproteobacteria| o__Betaproteobacteriales| f__Chromobacteriaceae| g__Pseudogulbenkiania	LEfSe	FTA	2.37489	0.0313814	0.0313814	*
267	FTA - RA - TPA	d__Bacteria| p__Epsilonbacteraeota| c__Campylobacteria| o__Campylobacterales| f__Thiovulaceae| g__Sulfuricurvum	LEfSe	RA	2.37464	0.0135467	0.0135467	*
268	FTA - RA - TPA	d__Bacteria| p__Actinobacteria| c__Actinobacteria| o__Frankiales| f__Cryptosporangiaceae| g__Fodinicola	LEfSe	RA	2.37159	0.116261	0.116261	ns
269	FTA - RA - TPA	d__Bacteria| p__Actinobacteria| c__Actinobacteria| o__Micromonosporales| f__Micromonosporaceae| g__Luedemannella	LEfSe	FTA	2.36938	0.367879	0.367879	ns
270	FTA - RA - TPA	d__Bacteria| p__Chloroflexi| c__Ktedonobacteria| o__Ktedonobacterales| f__Ktedonobacterales| g__Ktedonobacterales	LEfSe	FTA	2.36938	0.367879	0.367879	ns
271	FTA - RA - TPA	d__Bacteria| p__Proteobacteria| c__Alphaproteobacteria| o__Rhizobiales| f__Rhizobiales_Incertae_Sedis| g__Bauldia	LEfSe	FTA	2.36729	0.107276	0.107276	ns
272	FTA - RA - TPA	d__Bacteria| p__Actinobacteria| c__Actinobacteria| o__Frankiales| f__Geodermatophilaceae| g__Geodermatophilus	LEfSe	FTA	2.36643	0.367879	0.367879	ns
273	FTA - RA - TPA	d__Bacteria| p__Proteobacteria| c__Gammaproteobacteria| o__Xanthomonadales| f__Xanthomonadaceae| g__Thermomonas	LEfSe	RA	2.36633	0.0317804	0.0317804	*
274	FTA - RA - TPA	d__Bacteria| p__Cyanobacteria| c__Oxyphotobacteria| o__Nostocales| f__Phormidiaceae| g__Phormidium_IAM_M-71	LEfSe	FTA	2.36556	0.00704278	0.00704278	**
275	FTA - RA - TPA	d__Bacteria| p__Proteobacteria| c__Deltaproteobacteria| o__Myxococcales| f__Eel-36e1D6| g__Eel-36e1D6	LEfSe	FTA	2.35718	0.367879	0.367879	ns
276	FTA - RA - TPA	d__Bacteria| p__Actinobacteria| c__Actinobacteria| o__Micrococcales| f__Intrasporangiaceae| g__Phycicoccus	LEfSe	FTA	2.35508	0.26624	0.26624	ns
277	FTA - RA - TPA	d__Bacteria| p__Proteobacteria| c__Gammaproteobacteria| o__Betaproteobacteriales| f__Nitrosomonadaceae| g__oc32	LEfSe	FTA	2.35388	0.128944	0.128944	ns
278	FTA - RA - TPA	d__Bacteria| p__Firmicutes| c__Bacilli| o__Bacillales| f__Bacillaceae| g__Fictibacillus	LEfSe	FTA	2.35336	0.117319	0.117319	ns
279	FTA - RA - TPA	d__Bacteria| p__Proteobacteria| c__Deltaproteobacteria| o__RCP2-54| f__RCP2-54| g__RCP2-54	LEfSe	FTA	2.35114	0.240101	0.240101	ns
280	FTA - RA - TPA	d__Bacteria| p__Chloroflexi| c__Dehalococcoidia| o__Sh765B-TzT-20| f__Sh765B-TzT-20| g__Sh765B-TzT-20	LEfSe	FTA	2.34952	0.26624	0.26624	ns
281	FTA - RA - TPA	d__Archaea| p__Euryarchaeota| c__Thermoplasmata| o__Marine_Benthic_Group_D_and_DHVEG-1| f__Marine_Benthic_Group_D_and_DHVEG-1| g__Marine_Benthic_Group_D_and_DHVEG-1	LEfSe	FTA	2.34335	0.117319	0.117319	ns
282	FTA - RA - TPA	d__Bacteria| p__Proteobacteria| c__Deltaproteobacteria| o__Syntrophobacterales| f__Syntrophobacteraceae| g__Desulfovirga	LEfSe	RA	2.34308	0.160697	0.160697	ns
283	FTA - RA - TPA	d__Bacteria| p__Chloroflexi| c__Ktedonobacteria| o__Ktedonobacterales| f__Ktedonobacteraceae| g__JG30a-KF-32	LEfSe	RA	2.34295	0.101326	0.101326	ns
284	FTA - RA - TPA	d__Bacteria| p__Chloroflexi| c__Ktedonobacteria| o__Ktedonobacterales| f__Ktedonobacteraceae| g__Ktedonobacter	LEfSe	FTA	2.33022	0.0317804	0.0317804	*
285	FTA - RA - TPA	d__Bacteria| p__Chloroflexi| c__OLB14| o__OLB14| f__OLB14| g__OLB14	LEfSe	RA	2.33004	0.136511	0.136511	ns
286	FTA - RA - TPA	d__Bacteria| p__Cyanobacteria| c__Oxyphotobacteria| o__Oxyphotobacteria_Incertae_Sedis| f__Unknown_Family| g__Pseudanabaena_NgrPSln22	LEfSe	FTA	2.32684	0.367879	0.367879	ns
287	FTA - RA - TPA	d__Bacteria| p__Proteobacteria| c__Alphaproteobacteria| o__Rhizobiales| f__Beijerinckiaceae| g__alphaI_cluster	LEfSe	TPA	2.32538	0.354404	0.354404	ns
288	FTA - RA - TPA	d__Bacteria| p__Lentisphaerae| c__Oligosphaeria| o__Oligosphaerales| f__Lenti-02| g__Lenti-02	LEfSe	TPA	2.32234	0.0878215	0.0878215	ns
289	FTA - RA - TPA	d__Bacteria| p__Omnitrophicaeota| c__Omnitrophicaeota| o__Omnitrophicaeota| f__Omnitrophicaeota| g__Omnitrophicaeota	LEfSe	TPA	2.31886	0.160697	0.160697	ns
290	FTA - RA - TPA	d__Bacteria| p__Verrucomicrobia| c__Verrucomicrobiae| o__Opitutales| f__Opitutaceae| g__Lacunisphaera	LEfSe	FTA	2.31474	0.357496	0.357496	ns
291	FTA - RA - TPA	d__Bacteria| p__Proteobacteria| c__Deltaproteobacteria| o__PB19| f__PB19| g__PB19	LEfSe	FTA	2.31373	0.0317804	0.0317804	*
292	FTA - RA - TPA	d__Bacteria| p__Proteobacteria| c__Gammaproteobacteria| o__Betaproteobacteriales| f__Nitrosomonadaceae| g__IS-44	LEfSe	TPA	2.31333	0.245972	0.245972	ns
293	FTA - RA - TPA	d__Bacteria| p__Bacteroidetes| c__Bacteroidia| o__Sphingobacteriales| f__Lentimicrobiaceae| g__Lentimicrobium	LEfSe	RA	2.31257	0.0313814	0.0313814	*
294	FTA - RA - TPA	d__Bacteria| p__Elusimicrobia| c__Endomicrobia| o__Endomicrobiales| f__Endomicrobiaceae| g__Candidatus_Endomicrobium	LEfSe	FTA	2.3116	0.316752	0.316752	ns
295	FTA - RA - TPA	d__Bacteria| p__Proteobacteria| c__Alphaproteobacteria| o__Caulobacterales| f__Hyphomonadaceae| g__SWB02	LEfSe	FTA	2.31102	0.0313814	0.0313814	*
296	FTA - RA - TPA	d__Bacteria| p__Gemmatimonadetes| c__Gemmatimonadetes| o__Gemmatimonadales| f__Gemmatimonadaceae| g__Gemmatirosa	LEfSe	FTA	2.31065	0.367879	0.367879	ns
297	FTA - RA - TPA	d__Bacteria| p__Patescibacteria| c__Gracilibacteria| o__Gracilibacteria| f__Gracilibacteria| g__Gracilibacteria	LEfSe	FTA	2.30825	0.367879	0.367879	ns
298	FTA - RA - TPA	d__Bacteria| p__Proteobacteria| c__Gammaproteobacteria| o__Betaproteobacteriales| f__Burkholderiaceae| g__Oxalobacter	LEfSe	FTA	2.30825	0.367879	0.367879	ns
299	FTA - RA - TPA	d__Bacteria| p__Actinobacteria| c__Actinobacteria| o__Streptosporangiales| f__Thermomonosporaceae| g__Actinomadura	LEfSe	FTA	2.30102	0.117319	0.117319	ns
300	FTA - RA - TPA	d__Bacteria| p__Proteobacteria| c__Gammaproteobacteria| o__Xanthomonadales| f__Rhodanobacteraceae| g__Dyella	LEfSe	FTA	2.29082	0.117319	0.117319	ns
301	FTA - RA - TPA	d__Bacteria| p__Proteobacteria| c__Alphaproteobacteria| o__Rhizobiales| f__Beijerinckiaceae| g__Rhodoblastus	LEfSe	FTA	2.29041	0.272211	0.272211	ns
302	FTA - RA - TPA	d__Bacteria| p__Firmicutes| c__Clostridia| o__Clostridiales| f__Peptostreptococcaceae| g__Terrisporobacter	LEfSe	FTA	2.28887	0.117319	0.117319	ns
303	FTA - RA - TPA	d__Bacteria| p__Caldiserica| c__Caldisericia| o__Caldisericales| f__WCHB1-02| g__WCHB1-02	LEfSe	TPA	2.28614	0.0317804	0.0317804	*
304	FTA - RA - TPA	d__Bacteria| p__Proteobacteria| c__Gammaproteobacteria| o__Betaproteobacteriales| f__Rhodocyclaceae| g__Sterolibacterium	LEfSe	RA	2.27927	0.0317804	0.0317804	*
305	FTA - RA - TPA	d__Bacteria| p__Proteobacteria| c__Gammaproteobacteria| o__Betaproteobacteriales| f__Sulfuricellaceae| g__Sulfuriferula	LEfSe	FTA	2.27907	0.101326	0.101326	ns
306	FTA - RA - TPA	d__Bacteria| p__Proteobacteria| c__Deltaproteobacteria| o__Desulfuromonadales| f__MA-28-I98C| g__MA-28-I98C	LEfSe	RA	2.27794	0.0485856	0.0485856	*
307	FTA - RA - TPA	d__Bacteria| p__Patescibacteria| c__Parcubacteria| o__Parcubacteria| f__Parcubacteria| g__Parcubacteria	LEfSe	TPA	2.27254	0.0317804	0.0317804	*
308	FTA - RA - TPA	d__Bacteria| p__Actinobacteria| c__Actinobacteria| o__Propionibacteriales| f__Nocardioidaceae| g__Kribbella	LEfSe	RA	2.26434	0.0317804	0.0317804	*
309	FTA - RA - TPA	d__Bacteria| p__Proteobacteria| c__Deltaproteobacteria| o__Desulfuromonadales| f__Desulfuromonadaceae| g__Pelobacter	LEfSe	FTA	2.26255	0.117319	0.117319	ns
310	FTA - RA - TPA	d__Bacteria| p__Latescibacteria| c__Latescibacteria| o__Latescibacterales| f__Latescibacteraceae| g__Latescibacteraceae	LEfSe	FTA	2.25873	0.306213	0.306213	ns
311	FTA - RA - TPA	d__Bacteria| p__Chloroflexi| c__Anaerolineae| o__Anaerolineales| f__Anaerolineaceae| g__Levilinea	LEfSe	TPA	2.25086	0.328654	0.328654	ns
312	FTA - RA - TPA	d__Bacteria| p__Proteobacteria| c__Deltaproteobacteria| o__Oligoflexales| f__0319-6G20| g__0319-6G20	LEfSe	FTA	2.24663	0.289692	0.289692	ns
313	FTA - RA - TPA	d__Bacteria| p__Proteobacteria| c__Alphaproteobacteria| o__Sphingomonadales| f__Sphingomonadaceae| g__Altererythrobacter	LEfSe	FTA	2.24622	0.367879	0.367879	ns
314	FTA - RA - TPA	d__Bacteria| p__Bacteroidetes| c__Ignavibacteria| o__Ignavibacteriales| f__Ignavibacteriales| g__Ignavibacteriales	LEfSe	FTA	2.24119	0.367879	0.367879	ns
315	FTA - RA - TPA	d__Bacteria| p__Bacteroidetes| c__Bacteroidia| o__Cytophagales| f__Microscillaceae| g__Chryseolinea	LEfSe	FTA	2.23977	0.117319	0.117319	ns
316	FTA - RA - TPA	d__Bacteria| p__Cyanobacteria| c__Oxyphotobacteria| o__Nostocales| f__Nostocaceae| g__Tolypothrix_PCC-7601	LEfSe	FTA	2.23814	0.367879	0.367879	ns
317	FTA - RA - TPA	d__Bacteria| p__Proteobacteria| c__Gammaproteobacteria| o__Betaproteobacteriales| f__Rhodocyclaceae| g__Azospira	LEfSe	FTA	2.23302	0.0313814	0.0313814	*
318	FTA - RA - TPA	d__Bacteria| p__Actinobacteria| c__Actinobacteria| o__Kineosporiales| f__Kineosporiaceae| g__Angustibacter	LEfSe	FTA	2.23123	0.367879	0.367879	ns
319	FTA - RA - TPA	d__Bacteria| p__Firmicutes| c__Clostridia| o__Clostridiales| f__Peptostreptococcaceae| g__Romboutsia	LEfSe	FTA	2.23084	0.117319	0.117319	ns
320	FTA - RA - TPA	d__Bacteria| p__Proteobacteria| c__Alphaproteobacteria| o__Sphingomonadales| f__Sphingomonadaceae| g__Porphyrobacter	LEfSe	FTA	2.22909	0.128944	0.128944	ns
321	FTA - RA - TPA	d__Bacteria| p__BRC1| c__BRC1| o__BRC1| f__BRC1| g__BRC1	LEfSe	FTA	2.22493	0.36041	0.36041	ns
322	FTA - RA - TPA	d__Bacteria| p__Proteobacteria| c__Deltaproteobacteria| o__Desulfobacterales| f__Desulfobacteraceae| g__Desulfatirhabdium	LEfSe	RA	2.22375	0.00395954	0.00395954	**
323	FTA - RA - TPA	d__Bacteria| p__Proteobacteria| c__Deltaproteobacteria| o__Myxococcales| f__VHS-B3-70| g__VHS-B3-70	LEfSe	FTA	2.22227	0.117319	0.117319	ns
324	FTA - RA - TPA	d__Bacteria| p__WS1| c__WS1| o__WS1| f__WS1| g__WS1	LEfSe	FTA	2.22223	0.26624	0.26624	ns
325	FTA - RA - TPA	d__Bacteria| p__Planctomycetes| c__Pla3_lineage| o__Pla3_lineage| f__Pla3_lineage| g__Pla3_lineage	LEfSe	FTA	2.2203	0.264952	0.264952	ns
326	FTA - RA - TPA	d__Bacteria| p__Proteobacteria| c__Alphaproteobacteria| o__Tistrellales| f__Geminicoccaceae| g__Candidatus_Alysiosphaera	LEfSe	FTA	2.21874	0.286	0.286	ns
327	FTA - RA - TPA	d__Bacteria| p__Proteobacteria| c__Deltaproteobacteria| o__Bdellovibrionales| f__Bacteriovoracaceae| g__Bacteriovorax	LEfSe	RA	2.21804	0.11439	0.11439	ns
328	FTA - RA - TPA	d__Bacteria| p__Spirochaetes| c__Spirochaetia| o__Spirochaetales| f__Spirochaetaceae| g__M2PT2-76_termite_group	LEfSe	FTA	2.21494	0.117319	0.117319	ns
329	FTA - RA - TPA	d__Bacteria| p__Bacteroidetes| c__Bacteroidia| o__Cytophagales| f__Microscillaceae| g__OLB12	LEfSe	RA	2.21168	0.162718	0.162718	ns
330	FTA - RA - TPA	d__Bacteria| p__Actinobacteria| c__Actinobacteria| o__Corynebacteriales| f__Nocardiaceae| g__Rhodococcus	LEfSe	FTA	2.20918	0.169042	0.169042	ns
331	FTA - RA - TPA	d__Bacteria| p__Bacteroidetes| c__Bacteroidia| o__Bacteroidales| f__Prolixibacteraceae| g__Roseimarinus	LEfSe	RA	2.20914	0.0313814	0.0313814	*
332	FTA - RA - TPA	d__Bacteria| p__Proteobacteria| c__Gammaproteobacteria| o__Betaproteobacteriales| f__Nitrosomonadaceae| g__966-1	LEfSe	FTA	2.2081	0.311403	0.311403	ns
333	FTA - RA - TPA	d__Bacteria| p__Actinobacteria| c__Actinobacteria| o__Micromonosporales| f__Micromonosporaceae| g__Plantactinospora	LEfSe	FTA	2.2081	0.367879	0.367879	ns
334	FTA - RA - TPA	d__Bacteria| p__Hydrogenedentes| c__Hydrogenedentia| o__Hydrogenedentiales| f__Hydrogenedensaceae| g__Hydrogenedensaceae	LEfSe	FTA	2.2081	0.367879	0.367879	ns
335	FTA - RA - TPA	d__Bacteria| p__Proteobacteria| c__Deltaproteobacteria| o__Desulfovibrionales| f__Desulfomicrobiaceae| g__Desulfomicrobium	LEfSe	FTA	2.2081	0.367879	0.367879	ns
336	FTA - RA - TPA	d__Bacteria| p__Proteobacteria| c__Gammaproteobacteria| o__Betaproteobacteriales| f__Chromobacteriaceae| g__Paludibacterium	LEfSe	FTA	2.2081	0.367879	0.367879	ns
337	FTA - RA - TPA	d__Bacteria| p__Bacteroidetes| c__Bacteroidia| o__Cytophagales| f__Cytophagaceae| g__Rhodocytophaga	LEfSe	FTA	2.20364	0.367879	0.367879	ns
338	FTA - RA - TPA	d__Bacteria| p__Proteobacteria| c__Gammaproteobacteria| o__Betaproteobacteriales| f__Burkholderiaceae| g__Lautropia	LEfSe	FTA	2.20334	0.116037	0.116037	ns
339	FTA - RA - TPA	d__Bacteria| p__Bacteroidetes| c__Bacteroidia| o__Bacteroidales| f__Bacteroidaceae| g__Bacteroides	LEfSe	FTA	2.19885	0.367879	0.367879	ns
340	FTA - RA - TPA	d__Bacteria| p__Proteobacteria| c__Gammaproteobacteria| o__Betaproteobacteriales| f__Rhodocyclaceae| g__Propionivibrio	LEfSe	FTA	2.19885	0.367879	0.367879	ns
341	FTA - RA - TPA	d__Bacteria| p__Proteobacteria| c__Gammaproteobacteria| o__Betaproteobacteriales| f__Burkholderiaceae| g__Rubrivivax	LEfSe	FTA	2.19808	0.367879	0.367879	ns
342	FTA - RA - TPA	d__Bacteria| p__Proteobacteria| c__Gammaproteobacteria| o__Competibacterales| f__Competibacteraceae| g__Plasticicumulans	LEfSe	FTA	2.19808	0.367879	0.367879	ns
343	FTA - RA - TPA	d__Bacteria| p__Actinobacteria| c__Coriobacteriia| o__FS118-23B-02| f__FS118-23B-02| g__FS118-23B-02	LEfSe	FTA	2.19528	0.367879	0.367879	ns
344	FTA - RA - TPA	d__Bacteria| p__Firmicutes| c__Erysipelotrichia| o__Erysipelotrichales| f__Erysipelotrichaceae| g__Turicibacter	LEfSe	FTA	2.19339	0.117319	0.117319	ns
345	FTA - RA - TPA	d__Bacteria| p__Cyanobacteria| c__Oxyphotobacteria| o__Nostocales| f__Nostocaceae| g__Nostoc_PCC-73102	LEfSe	FTA	2.1921	0.367879	0.367879	ns
346	FTA - RA - TPA	d__Bacteria| p__Calditrichaeota| c__Calditrichia| o__Calditrichales| f__Calditrichaceae| g__Calorithrix	LEfSe	FTA	2.19079	0.367879	0.367879	ns
347	FTA - RA - TPA	d__Bacteria| p__Cyanobacteria| c__Oxyphotobacteria| o__Oxyphotobacteria_Incertae_Sedis| f__Unknown_Family| g__EcFYyy-200	LEfSe	FTA	2.18899	0.367879	0.367879	ns
348	FTA - RA - TPA	d__Bacteria| p__Proteobacteria| c__Gammaproteobacteria| o__Betaproteobacteriales| f__Burkholderiaceae| g__Ideonella	LEfSe	FTA	2.18888	0.116037	0.116037	ns
349	FTA - RA - TPA	d__Bacteria| p__Patescibacteria| c__CPR2| o__CPR2| f__CPR2| g__CPR2	LEfSe	RA	2.18823	0.0760023	0.0760023	ns
350	FTA - RA - TPA	d__Bacteria| p__Proteobacteria| c__Alphaproteobacteria| o__Rhizobiales| f__Rhizobiaceae| g__Allorhizobium-Neorhizobium-Pararhizobium-Rhizobium	LEfSe	FTA	2.18658	0.496585	0.496585	ns
351	FTA - RA - TPA	d__Bacteria| p__Omnitrophicaeota| c__Omnitrophia| o__Omnitrophales| f__Omnitrophaceae| g__Candidatus_Omnitrophus	LEfSe	RA	2.18539	0.175949	0.175949	ns
352	FTA - RA - TPA	d__Bacteria| p__Cyanobacteria| c__Oxyphotobacteria| o__Nostocales| f__Nostocaceae| g__Gloeotrichia_PYH6	LEfSe	FTA	2.18184	0.367879	0.367879	ns
353	FTA - RA - TPA	d__Bacteria| p__Actinobacteria| c__Acidimicrobiia| o__Microtrichales| f__Iamiaceae| g__Iamia	LEfSe	FTA	2.1771	0.367879	0.367879	ns
354	FTA - RA - TPA	d__Bacteria| p__Rokubacteria| c__NC10| o__Methylomirabilales| f__Methylomirabilaceae| g__Candidatus_Methylomirabilis	LEfSe	FTA	2.1771	0.367879	0.367879	ns
355	FTA - RA - TPA	d__Bacteria| p__Proteobacteria| c__Deltaproteobacteria| o__Myxococcales| f__Nannocystaceae| g__Nannocystaceae	LEfSe	FTA	2.1742	0.117319	0.117319	ns
356	FTA - RA - TPA	d__Bacteria| p__Proteobacteria| c__Deltaproteobacteria| o__Myxococcales| f__MidBa8| g__MidBa8	LEfSe	FTA	2.16546	0.117319	0.117319	ns
357	FTA - RA - TPA	d__Bacteria| p__Proteobacteria| c__Gammaproteobacteria| o__Betaproteobacteriales| f__Burkholderiaceae| g__[Aquaspirillum]_arcticum_group	LEfSe	FTA	2.16204	0.117319	0.117319	ns
358	FTA - RA - TPA	d__Bacteria| p__Firmicutes| c__Clostridia| o__Clostridiales| f__Clostridiaceae_1| g__Clostridium_sensu_stricto_6	LEfSe	FTA	2.16162	0.26624	0.26624	ns
359	FTA - RA - TPA	d__Bacteria| p__Proteobacteria| c__Alphaproteobacteria| o__Rhizobiales| f__Rhizobiaceae| g__Mesorhizobium	LEfSe	FTA	2.15135	0.279122	0.279122	ns
360	FTA - RA - TPA	d__Bacteria| p__CK-2C2-2| c__CK-2C2-2| o__CK-2C2-2| f__CK-2C2-2| g__CK-2C2-2	LEfSe	FTA	2.14844	0.117319	0.117319	ns
361	FTA - RA - TPA	d__Bacteria| p__Verrucomicrobia| c__Verrucomicrobiae| o__S-BQ2-57_soil_group| f__S-BQ2-57_soil_group| g__S-BQ2-57_soil_group	LEfSe	FTA	2.14751	0.367879	0.367879	ns
362	FTA - RA - TPA	d__Bacteria| p__Cyanobacteria| c__Oxyphotobacteria| o__Nostocales| f__Oscillatoriaceae| g__Oscillatoria_PCC-10802	LEfSe	FTA	2.14728	0.367879	0.367879	ns
363	FTA - RA - TPA	d__Bacteria| p__Edwardsbacteria| c__Edwardsbacteria| o__Edwardsbacteria| f__Edwardsbacteria| g__Edwardsbacteria	LEfSe	FTA	2.1459	0.116037	0.116037	ns
364	FTA - RA - TPA	d__Bacteria| p__Cyanobacteria| c__Oxyphotobacteria| o__Nostocales| f__Nostocaceae| g__Nostoc_PCC-7107	LEfSe	FTA	2.14581	0.117319	0.117319	ns
365	FTA - RA - TPA	d__Bacteria| p__Proteobacteria| c__Gammaproteobacteria| o__Competibacterales| f__Competibacteraceae| g__Candidatus_Competibacter	LEfSe	FTA	2.14555	0.367879	0.367879	ns
366	FTA - RA - TPA	d__Bacteria| p__Proteobacteria| c__Gammaproteobacteria| o__Betaproteobacteriales| f__Methylophilaceae| g__Methylotenera	LEfSe	FTA	2.14449	0.117319	0.117319	ns
367	FTA - RA - TPA	d__Bacteria| p__Chloroflexi| c__Ktedonobacteria| o__Ktedonobacterales| f__Ktedonobacteraceae| g__FCPS473	LEfSe	FTA	2.14427	0.367879	0.367879	ns
368	FTA - RA - TPA	d__Bacteria| p__Proteobacteria| c__Gammaproteobacteria| o__Methylococcales| f__Methylomonaceae| g__Methylosarcina	LEfSe	FTA	2.14427	0.367879	0.367879	ns
369	FTA - RA - TPA	d__Bacteria| p__Cyanobacteria| c__Oxyphotobacteria| o__Synechococcales| f__Synechococcaceae| g__Synechococcus_PCC-7942	LEfSe	FTA	2.14009	0.117319	0.117319	ns
370	FTA - RA - TPA	d__Bacteria| p__WS2| c__WS2| o__WS2| f__WS2| g__WS2	LEfSe	FTA	2.13869	0.117319	0.117319	ns
371	FTA - RA - TPA	d__Bacteria| p__Firmicutes| c__Clostridia| o__Clostridiales| f__Peptococcaceae| g__Desulfitobacterium	LEfSe	FTA	2.13866	0.117319	0.117319	ns
372	FTA - RA - TPA	d__Bacteria| p__Proteobacteria| c__Gammaproteobacteria| o__CCM19a| f__CCM19a| g__CCM19a	LEfSe	FTA	2.13845	0.117319	0.117319	ns
373	FTA - RA - TPA	d__Bacteria| p__Cyanobacteria| c__Oxyphotobacteria| o__Oxyphotobacteria_Incertae_Sedis| f__Unknown_Family| g__Leptolyngbya_ANT.L52.2	LEfSe	FTA	2.13826	0.117319	0.117319	ns
374	FTA - RA - TPA	d__Bacteria| p__Cyanobacteria| c__Oxyphotobacteria| o__Nostocales| f__Phormidiaceae| g__Planktothrix_NIVA-CYA_15	LEfSe	FTA	2.1377	0.367879	0.367879	ns
375	FTA - RA - TPA	d__Bacteria| p__Proteobacteria| c__Deltaproteobacteria| o__Myxococcales| f__Sandaracinaceae| g__Sandaracinus	LEfSe	FTA	2.13762	0.117319	0.117319	ns
376	FTA - RA - TPA	d__Bacteria| p__Firmicutes| c__Clostridia| o__Clostridiales| f__Clostridiaceae_1| g__Clostridium_sensu_stricto_5	LEfSe	FTA	2.13737	0.290574	0.290574	ns
377	FTA - RA - TPA	d__Bacteria| p__Planctomycetes| c__Planctomycetacia| o__Gemmatales| f__Gemmataceae| g__Gemmata	LEfSe	FTA	2.13731	0.117319	0.117319	ns
378	FTA - RA - TPA	d__Bacteria| p__Proteobacteria| c__Gammaproteobacteria| o__Betaproteobacteriales| f__Sulfuricellaceae| g__Sulfuricella	LEfSe	FTA	2.1278	0.361755	0.361755	ns
379	FTA - RA - TPA	d__Bacteria| p__Proteobacteria| c__Alphaproteobacteria| o__Rhizobiales| f__Beijerinckiaceae| g__Roseiarcus	LEfSe	FTA	2.12664	0.3389	0.3389	ns
380	FTA - RA - TPA	d__Bacteria| p__Firmicutes| c__Clostridia| o__Clostridiales| f__Christensenellaceae| g__Christensenellaceae_R-7_group	LEfSe	FTA	2.12664	0.367879	0.367879	ns
381	FTA - RA - TPA	d__Bacteria| p__Acidobacteria| c__Blastocatellia_(Subgroup_4)| o__DS-100| f__DS-100| g__DS-100	LEfSe	FTA	2.12612	0.117319	0.117319	ns
382	FTA - RA - TPA	d__Bacteria| p__Proteobacteria| c__Deltaproteobacteria| o__Myxococcales| f__Myxococcaceae| g__Myxococcus	LEfSe	FTA	2.12209	0.117319	0.117319	ns
383	FTA - RA - TPA	d__Bacteria| p__Proteobacteria| c__Gammaproteobacteria| o__KF-JG30-C25| f__KF-JG30-C25| g__KF-JG30-C25	LEfSe	FTA	2.12209	0.117319	0.117319	ns
384	FTA - RA - TPA	d__Bacteria| p__Firmicutes| c__Clostridia| o__Clostridiales| f__Clostridiaceae_1| g__Anaerobacter	LEfSe	FTA	2.11948	0.117319	0.117319	ns
385	FTA - RA - TPA	d__Bacteria| p__Planctomycetes| c__Phycisphaerae| o__mle1-8| f__mle1-8| g__mle1-8	LEfSe	RA	2.11696	0.460587	0.460587	ns
386	FTA - RA - TPA	d__Bacteria| p__Chloroflexi| c__Anaerolineae| o__Caldilineales| f__Caldilineaceae| g__Litorilinea	LEfSe	FTA	2.11683	0.117319	0.117319	ns
387	FTA - RA - TPA	d__Bacteria| p__Cyanobacteria| c__Oxyphotobacteria| o__Nostocales| f__Nostocaceae| g__Cuspidothrix_LMECYA_163	LEfSe	FTA	2.11679	0.117319	0.117319	ns
388	FTA - RA - TPA	d__Bacteria| p__Planctomycetes| c__Planctomycetacia| o__Pirellulales| f__Pirellulaceae| g__Pirellula	LEfSe	FTA	2.11181	0.117319	0.117319	ns
389	FTA - RA - TPA	d__Bacteria| p__Actinobacteria| c__Actinobacteria| o__Micrococcales| f__Intrasporangiaceae| g__Terrabacter	LEfSe	FTA	2.10446	0.290574	0.290574	ns
390	FTA - RA - TPA	d__Bacteria| p__Verrucomicrobia| c__Verrucomicrobiae| o__Verrucomicrobiales| f__Rubritaleaceae| g__Luteolibacter	LEfSe	FTA	2.10102	0.26624	0.26624	ns
391	FTA - RA - TPA	d__Bacteria| p__Elusimicrobia| c__Elusimicrobia| o__Lineage_IV| f__Lineage_IV| g__Lineage_IV	LEfSe	FTA	2.10039	0.288498	0.288498	ns
392	FTA - RA - TPA	d__Bacteria| p__Chloroflexi| c__Anaerolineae| o__MSB-5E12| f__MSB-5E12| g__MSB-5E12	LEfSe	FTA	2.0942	0.116037	0.116037	ns
393	FTA - RA - TPA	d__Bacteria| p__Proteobacteria| c__Gammaproteobacteria| o__Betaproteobacteriales| f__Nitrosomonadaceae| g__DSSD61	LEfSe	FTA	2.09048	0.290574	0.290574	ns
394	FTA - RA - TPA	d__Bacteria| p__Acidobacteria| c__AT-s3-28| o__AT-s3-28| f__AT-s3-28| g__AT-s3-28	LEfSe	FTA	2.09017	0.367879	0.367879	ns
395	FTA - RA - TPA	d__Bacteria| p__Cyanobacteria| c__Oxyphotobacteria| o__Nostocales| f__Microcystaceae| g__Synechocystis_CCALA_700	LEfSe	FTA	2.09017	0.367879	0.367879	ns
396	FTA - RA - TPA	d__Bacteria| p__Firmicutes| c__Bacilli| o__Bacillales| f__Paenibacillaceae| g__Thermobacillus	LEfSe	FTA	2.09017	0.367879	0.367879	ns
397	FTA - RA - TPA	d__Bacteria| p__Patescibacteria| c__Gracilibacteria| o__Candidatus_Peregrinibacteria| f__Candidatus_Peregrinibacteria| g__Candidatus_Peregrinibacteria	LEfSe	FTA	2.09017	0.367879	0.367879	ns
398	FTA - RA - TPA	d__Bacteria| p__Chloroflexi| c__Anaerolineae| o__Anaerolineales| f__Anaerolineaceae| g__Pelolinea	LEfSe	FTA	2.09015	0.117319	0.117319	ns
399	FTA - RA - TPA	d__Bacteria| p__Proteobacteria| c__Gammaproteobacteria| o__Betaproteobacteriales| f__Burkholderiaceae| g__Herbaspirillum	LEfSe	FTA	2.09003	0.117319	0.117319	ns
400	FTA - RA - TPA	d__Bacteria| p__Verrucomicrobia| c__Verrucomicrobiae| o__Chthoniobacterales| f__Xiphinematobacteraceae| g__Candidatus_Xiphinematobacter	LEfSe	FTA	2.08771	0.367879	0.367879	ns
401	FTA - RA - TPA	d__Bacteria| p__Gemmatimonadetes| c__AKAU4049| o__AKAU4049| f__AKAU4049| g__AKAU4049	LEfSe	FTA	2.08694	0.116037	0.116037	ns
402	FTA - RA - TPA	d__Bacteria| p__Cyanobacteria| c__Oxyphotobacteria| o__Leptolyngbyales| f__Leptolyngbyaceae| g__Leptolyngbya_FYG	LEfSe	FTA	2.08444	0.117319	0.117319	ns
403	FTA - RA - TPA	d__Bacteria| p__Proteobacteria| c__Alphaproteobacteria| o__Elsterales| f__URHD0088| g__URHD0088	LEfSe	FTA	2.0827	0.367879	0.367879	ns
404	FTA - RA - TPA	d__Bacteria| p__Firmicutes| c__Bacilli| o__Bacillales| f__Paenibacillaceae| g__Cohnella	LEfSe	FTA	2.0748	0.367879	0.367879	ns
405	FTA - RA - TPA	d__Bacteria| p__Spirochaetes| c__Leptospirae| o__Leptospirales| f__Leptospiraceae| g__RBG-16-49-21	LEfSe	FTA	2.06969	0.367879	0.367879	ns
406	FTA - RA - TPA	d__Bacteria| p__Firmicutes| c__Clostridia| o__Clostridiales| f__Family_XIII| g__Anaerovorax	LEfSe	FTA	2.06615	0.367879	0.367879	ns
407	FTA - RA - TPA	d__Bacteria| p__Proteobacteria| c__Gammaproteobacteria| o__Methylococcales| f__Methylococcaceae| g__Methylocaldum	LEfSe	FTA	2.06615	0.367879	0.367879	ns
408	FTA - RA - TPA	d__Bacteria| p__Proteobacteria| c__Gammaproteobacteria| o__Betaproteobacteriales| f__Rhodocyclaceae| g__Rhodocyclaceae	LEfSe	RA	2.06607	0.0301974	0.0301974	*
409	FTA - RA - TPA	d__Bacteria| p__Proteobacteria| c__Deltaproteobacteria| o__TX1A-33| f__TX1A-33| g__TX1A-33	LEfSe	FTA	2.06536	0.367879	0.367879	ns
410	FTA - RA - TPA	d__Bacteria| p__Bacteroidetes| c__Bacteroidia| o__Bacteroidales| f__Paludibacteraceae| g__Paludibacter	LEfSe	FTA	2.06403	0.116037	0.116037	ns
411	FTA - RA - TPA	d__Bacteria| p__Bacteroidetes| c__Ignavibacteria| o__Kryptoniales| f__MSB-3C8| g__MSB-3C8	LEfSe	RA	2.06289	0.0313814	0.0313814	*
412	FTA - RA - TPA	d__Bacteria| p__Proteobacteria| c__Deltaproteobacteria| o__Oligoflexales| f__Oligoflexaceae| g__Oligoflexus	LEfSe	FTA	2.06012	0.117319	0.117319	ns
413	FTA - RA - TPA	d__Bacteria| p__Bacteroidetes| c__Bacteroidia| o__Chitinophagales| f__Chitinophagaceae| g__Segetibacter	LEfSe	FTA	2.05913	0.367879	0.367879	ns
414	FTA - RA - TPA	d__Bacteria| p__Bacteroidetes| c__Bacteroidia| o__Chitinophagales| f__Chitinophagaceae| g__Terrimonas	LEfSe	FTA	2.05913	0.367879	0.367879	ns
415	FTA - RA - TPA	d__Bacteria| p__Chloroflexi| c__Anaerolineae| o__Anaerolineales| f__Anaerolineaceae| g__Anaerolineaceae_UCG-001	LEfSe	FTA	2.05913	0.367879	0.367879	ns
416	FTA - RA - TPA	d__Bacteria| p__Chloroflexi| c__Gitt-GS-136| o__Gitt-GS-136| f__Gitt-GS-136| g__Gitt-GS-136	LEfSe	FTA	2.05913	0.367879	0.367879	ns
417	FTA - RA - TPA	d__Bacteria| p__Proteobacteria| c__Alphaproteobacteria| o__Caulobacterales| f__Caulobacteraceae| g__Caulobacter	LEfSe	FTA	2.05826	0.367879	0.367879	ns
418	FTA - RA - TPA	d__Bacteria| p__Patescibacteria| c__Saccharimonadia| o__Saccharimonadales| f__Saccharimonadales| g__Saccharimonadales	LEfSe	FTA	2.05737	0.367879	0.367879	ns
419	FTA - RA - TPA	d__Bacteria| p__Proteobacteria| c__Deltaproteobacteria| o__Myxococcales| f__Myxococcales| g__Myxococcales	LEfSe	FTA	2.05737	0.367879	0.367879	ns
420	FTA - RA - TPA	d__Bacteria| p__Cyanobacteria| c__Oxyphotobacteria| o__Nostocales| f__Microcystaceae| g__Synechocystis_PCC-6803	LEfSe	FTA	2.0529	0.367879	0.367879	ns
421	FTA - RA - TPA	d__Bacteria| p__Cyanobacteria| c__Oxyphotobacteria| o__Nostocales| f__Phormidiaceae| g__Tychonema_CCAP_1459-11B	LEfSe	FTA	2.0529	0.367879	0.367879	ns
422	FTA - RA - TPA	d__Bacteria| p__Firmicutes| c__Clostridia| o__Clostridiales| f__Peptococcaceae| g__Cryptanaerobacter	LEfSe	FTA	2.05161	0.367879	0.367879	ns
423	FTA - RA - TPA	d__Bacteria| p__Proteobacteria| c__Gammaproteobacteria| o__Betaproteobacteriales| f__Rhodocyclaceae| g__Uliginosibacterium	LEfSe	FTA	2.05161	0.367879	0.367879	ns
424	FTA - RA - TPA	d__Bacteria| p__Planctomycetes| c__Phycisphaerae| o__MSBL9| f__MSBL9| g__MSBL9	LEfSe	FTA	2.04325	0.264952	0.264952	ns
425	FTA - RA - TPA	d__Bacteria| p__Actinobacteria| c__Actinobacteria| o__Micrococcales| f__Microbacteriaceae| g__Microbacterium	LEfSe	FTA	2.04293	0.367879	0.367879	ns
426	FTA - RA - TPA	d__Bacteria| p__Spirochaetes| c__Leptospirae| o__Leptospirales| f__Leptospiraceae| g__Leptonema	LEfSe	FTA	2.04293	0.367879	0.367879	ns
427	FTA - RA - TPA	d__Bacteria| p__Elusimicrobia| c__Elusimicrobia| o__MD2894-B20| f__MD2894-B20| g__MD2894-B20	LEfSe	FTA	2.04184	0.117319	0.117319	ns
428	FTA - RA - TPA	d__Bacteria| p__Bacteroidetes| c__Bacteroidia| o__Cytophagales| f__Cyclobacteriaceae| g__Algoriphagus	LEfSe	RA	2.04067	0.0313814	0.0313814	*
429	FTA - RA - TPA	d__Bacteria| p__Planctomycetes| c__Planctomycetacia| o__Pirellulales| f__Pirellulaceae| g__Candidatus_Anammoximicrobium	LEfSe	FTA	2.03427	0.367879	0.367879	ns
430	FTA - RA - TPA	d__Bacteria| p__Proteobacteria| c__Gammaproteobacteria| o__Xanthomonadales| f__Rhodanobacteraceae| g__Luteibacter	LEfSe	FTA	2.03427	0.367879	0.367879	ns
431	FTA - RA - TPA	d__Bacteria| p__Planctomycetes| c__Phycisphaerae| o__Phycisphaerales| f__AKAU3564_sediment_group| g__AKAU3564_sediment_group	LEfSe	FTA	2.03303	0.177876	0.177876	ns
432	FTA - RA - TPA	d__Bacteria| p__Acidobacteria| c__c5LKS83| o__c5LKS83| f__c5LKS83| g__c5LKS83	LEfSe	FTA	2.03291	0.36041	0.36041	ns
433	FTA - RA - TPA	d__Bacteria| p__Bacteroidetes| c__Bacteroidia| o__Cytophagales| f__Cyclobacteriaceae| g__Mariniradius	LEfSe	FTA	2.03231	0.367879	0.367879	ns
434	FTA - RA - TPA	d__Bacteria| p__Cyanobacteria| c__Oxyphotobacteria| o__Nostocales| f__Microcystaceae| g__Cyanothece_PCC-7424	LEfSe	FTA	2.03231	0.367879	0.367879	ns
435	FTA - RA - TPA	d__Bacteria| p__Cyanobacteria| c__Oxyphotobacteria| o__Oxyphotobacteria_Incertae_Sedis| f__Unknown_Family| g__Unknown_Family	LEfSe	FTA	2.03231	0.367879	0.367879	ns
436	FTA - RA - TPA	d__Bacteria| p__Firmicutes| c__Clostridia| o__Clostridiales| f__Peptostreptococcaceae| g__Sporacetigenium	LEfSe	FTA	2.03231	0.367879	0.367879	ns
437	FTA - RA - TPA	d__Bacteria| p__Proteobacteria| c__Alphaproteobacteria| o__Sphingomonadales| f__Sphingomonadaceae| g__Sandaracinobacter	LEfSe	FTA	2.03231	0.367879	0.367879	ns
438	FTA - RA - TPA	d__Bacteria| p__Proteobacteria| c__Deltaproteobacteria| o__Myxococcales| f__Blfdi19| g__Blfdi19	LEfSe	FTA	2.02755	0.3389	0.3389	ns
439	FTA - RA - TPA	d__Bacteria| p__Chloroflexi| c__AD3| o__AD3| f__AD3| g__AD3	LEfSe	FTA	2.02396	0.367879	0.367879	ns
440	FTA - RA - TPA	d__Bacteria| p__Proteobacteria| c__Alphaproteobacteria| o__Rhodobacterales| f__Rhodobacteraceae| g__Tropicimonas	LEfSe	FTA	2.02373	0.117319	0.117319	ns
441	FTA - RA - TPA	d__Bacteria| p__Cyanobacteria| c__Melainabacteria| o__Obscuribacterales| f__Obscuribacterales| g__Obscuribacterales	LEfSe	FTA	2.01851	0.367879	0.367879	ns
442	FTA - RA - TPA	d__Bacteria| p__Chloroflexi| c__Ktedonobacteria| o__Ktedonobacterales| f__Ktedonobacteraceae| g__1959-1	LEfSe	FTA	2.01592	0.117319	0.117319	ns
443	FTA - RA - TPA	d__Bacteria| p__Elusimicrobia| c__Lineage_IIb| o__Lineage_IIb| f__Lineage_IIb| g__Lineage_IIb	LEfSe	FTA	2.01421	0.367879	0.367879	ns
444	FTA - RA - TPA	d__Bacteria| p__Latescibacteria| c__Latescibacteria| o__Latescibacterales| f__Latescibacteraceae| g__Candidatus_Latescibacter	LEfSe	FTA	2.01421	0.367879	0.367879	ns
445	FTA - RA - TPA	d__Bacteria| p__Firmicutes| c__Negativicutes| o__Selenomonadales| f__Veillonellaceae| g__Sporomusa	LEfSe	FTA	2.00975	0.117319	0.117319	ns
446	FTA - RA - TPA	d__Bacteria| p__Armatimonadetes| c__Fimbriimonadia| o__Fimbriimonadales| f__Fimbriimonadaceae| g__Fimbriimonadaceae	LEfSe	FTA	2.00136	0.361755	0.361755	ns
447	FTA - RA - TPA	d__Bacteria| p__GN01| c__GN01| o__GN01| f__GN01| g__GN01	LEfSe	FTA	2.00136	0.367879	0.367879	ns
448	FTA - RA - TPA	d__Bacteria| p__Proteobacteria| c__Gammaproteobacteria| o__Betaproteobacteriales| f__Burkholderiaceae| g__Cupriavidus	LEfSe	FTA	1.99357	0.367879	0.367879	ns
449	FTA - RA - TPA	d__Bacteria| p__Bacteroidetes| c__Bacteroidia| o__Cytophagales| f__Microscillaceae| g__Ohtaekwangia	LEfSe	FTA	1.99043	0.367879	0.367879	ns
450	FTA - RA - TPA	d__Bacteria| p__Cyanobacteria| c__Oxyphotobacteria| o__Nostocales| f__Nostocaceae| g__Nostoc_PCC-7524	LEfSe	FTA	1.99043	0.367879	0.367879	ns
451	FTA - RA - TPA	d__Bacteria| p__Armatimonadetes| c__Chthonomonadetes| o__Chthonomonadales| f__Chthonomonadaceae| g__Chthonomonas	LEfSe	FTA	1.98173	0.367879	0.367879	ns
452	FTA - RA - TPA	d__Bacteria| p__Bacteroidetes| c__Bacteroidia| o__Sphingobacteriales| f__AKYH767| g__AKYH767	LEfSe	FTA	1.98173	0.367879	0.367879	ns
453	FTA - RA - TPA	d__Bacteria| p__Actinobacteria| c__Actinobacteria| o__Frankiales| f__Geodermatophilaceae| g__Modestobacter	LEfSe	FTA	1.98064	0.367879	0.367879	ns
454	FTA - RA - TPA	d__Bacteria| p__Actinobacteria| c__Actinobacteria| o__Micromonosporales| f__Micromonosporaceae| g__Micromonospora	LEfSe	FTA	1.98064	0.367879	0.367879	ns
455	FTA - RA - TPA	d__Bacteria| p__Actinobacteria| c__Actinobacteria| o__Streptosporangiales| f__Thermomonosporaceae| g__Actinocorallia	LEfSe	FTA	1.98064	0.367879	0.367879	ns
456	FTA - RA - TPA	d__Bacteria| p__Bacteroidetes| c__Bacteroidia| o__Bacteroidales| f__Rikenellaceae| g__Blvii28_wastewater-sludge_group	LEfSe	FTA	1.98064	0.367879	0.367879	ns
457	FTA - RA - TPA	d__Bacteria| p__Chloroflexi| c__Chloroflexia| o__Elev-1554| f__Elev-1554| g__Elev-1554	LEfSe	FTA	1.98064	0.367879	0.367879	ns
458	FTA - RA - TPA	d__Bacteria| p__Proteobacteria| c__Gammaproteobacteria| o__Betaproteobacteriales| f__Burkholderiaceae| g__Ralstonia	LEfSe	FTA	1.98064	0.367879	0.367879	ns
459	FTA - RA - TPA	d__Bacteria| p__Actinobacteria| c__Thermoleophilia| o__Solirubrobacterales| f__Solirubrobacteraceae| g__JCM_18997	LEfSe	FTA	1.96623	0.367879	0.367879	ns
460	FTA - RA - TPA	d__Bacteria| p__Actinobacteria| c__Actinobacteria| o__Micrococcales| f__Microbacteriaceae| g__Leifsonia	LEfSe	FTA	1.96213	0.367879	0.367879	ns
461	FTA - RA - TPA	d__Bacteria| p__Proteobacteria| c__Gammaproteobacteria| o__Betaproteobacteriales| f__Burkholderiaceae| g__Actimicrobium	LEfSe	FTA	1.96213	0.367879	0.367879	ns
462	FTA - RA - TPA	d__Bacteria| p__Elusimicrobia| c__Elusimicrobia| o__MVP-88| f__MVP-88| g__MVP-88	LEfSe	FTA	1.95556	0.3389	0.3389	ns
463	FTA - RA - TPA	d__Bacteria| p__Bacteroidetes| c__Bacteroidia| o__Cytophagales| f__Hymenobacteraceae| g__Pontibacter	LEfSe	FTA	1.94996	0.367879	0.367879	ns
464	FTA - RA - TPA	d__Bacteria| p__Chloroflexi| c__Chloroflexia| o__Chloroflexales| f__Herpetosiphonaceae| g__Herpetosiphon	LEfSe	FTA	1.94996	0.367879	0.367879	ns
465	FTA - RA - TPA	d__Bacteria| p__Cyanobacteria| c__Oxyphotobacteria| o__Nostocales| f__Coleofasciculaceae| g__Microcoleus_PCC-7113	LEfSe	FTA	1.94996	0.367879	0.367879	ns
466	FTA - RA - TPA	d__Bacteria| p__Cyanobacteria| c__Oxyphotobacteria| o__Oxyphotobacteria_Incertae_Sedis| f__Unknown_Family| g__Calothrix_KVSF5	LEfSe	FTA	1.94996	0.367879	0.367879	ns
467	FTA - RA - TPA	d__Bacteria| p__Proteobacteria| c__Gammaproteobacteria| o__Betaproteobacteriales| f__Burkholderiaceae| g__Janthinobacterium	LEfSe	FTA	1.94736	0.367879	0.367879	ns
468	FTA - RA - TPA	d__Bacteria| p__Actinobacteria| c__Actinobacteria| o__Micrococcales| f__Micrococcaceae| g__Pseudarthrobacter	LEfSe	FTA	1.93859	0.367879	0.367879	ns
469	FTA - RA - TPA	d__Bacteria| p__Firmicutes| c__Bacilli| o__Lactobacillales| f__Carnobacteriaceae| g__Trichococcus	LEfSe	FTA	1.93859	0.367879	0.367879	ns
470	FTA - RA - TPA	d__Bacteria| p__Bacteroidetes| c__Bacteroidia| o__Chitinophagales| f__Saprospiraceae| g__Haliscomenobacter	LEfSe	FTA	1.93405	0.367879	0.367879	ns
471	FTA - RA - TPA	d__Bacteria| p__Proteobacteria| c__Alphaproteobacteria| o__Rhizobiales| f__Beijerinckiaceae| g__Methylorosula	LEfSe	FTA	1.93405	0.367879	0.367879	ns
472	FTA - RA - TPA	d__Bacteria| p__Proteobacteria| c__Alphaproteobacteria| o__Rhizobiales| f__Xanthobacteraceae| g__Rhodopseudomonas	LEfSe	FTA	1.93405	0.367879	0.367879	ns
473	FTA - RA - TPA	d__Bacteria| p__Actinobacteria| c__Actinobacteria| o__Streptosporangiales| f__Streptosporangiaceae| g__Streptosporangium	LEfSe	FTA	1.93176	0.117319	0.117319	ns
474	FTA - RA - TPA	d__Bacteria| p__Actinobacteria| c__Actinobacteria| o__Propionibacteriales| f__Propionibacteriaceae| g__Microlunatus	LEfSe	FTA	1.91653	0.367879	0.367879	ns
475	FTA - RA - TPA	d__Bacteria| p__Planctomycetes| c__Phycisphaerae| o__S-70| f__S-70| g__S-70	LEfSe	FTA	1.91653	0.367879	0.367879	ns
476	FTA - RA - TPA	d__Bacteria| p__Proteobacteria| c__Alphaproteobacteria| o__Rhizobiales| f__Beijerinckiaceae| g__Microvirga	LEfSe	FTA	1.91653	0.367879	0.367879	ns
477	FTA - RA - TPA	d__Bacteria| p__Proteobacteria| c__Gammaproteobacteria| o__MBMPE27| f__MBMPE27| g__MBMPE27	LEfSe	FTA	1.91653	0.367879	0.367879	ns
478	FTA - RA - TPA	d__Bacteria| p__Proteobacteria| c__Alphaproteobacteria| o__Rhizobiales| f__Labraceae| g__Labrys	LEfSe	FTA	1.90408	0.367879	0.367879	ns
479	FTA - RA - TPA	d__Bacteria| p__Proteobacteria| c__Alphaproteobacteria| o__Rhizobiales| f__Rhizobiales_Incertae_Sedis| g__Alsobacter	LEfSe	FTA	1.90408	0.367879	0.367879	ns
480	FTA - RA - TPA	d__Bacteria| p__Bacteroidetes| c__Bacteroidia| o__Sphingobacteriales| f__Sphingobacteriaceae| g__Pedobacter	LEfSe	FTA	1.90172	0.367879	0.367879	ns
481	FTA - RA - TPA	d__Bacteria| p__Firmicutes| c__Clostridia| o__Clostridiales| f__Family_XII| g__Acidaminobacter	LEfSe	FTA	1.90172	0.367879	0.367879	ns
482	FTA - RA - TPA	d__Bacteria| p__Proteobacteria| c__Deltaproteobacteria| o__Desulfobacterales| f__Desulfobulbaceae| g__[Desulfobacterium]_catecholicum_group	LEfSe	FTA	1.8806	0.367879	0.367879	ns
483	FTA - RA - TPA	d__Bacteria| p__Actinobacteria| c__Actinobacteria| o__Micrococcales| f__Intrasporangiaceae| g__Janibacter	LEfSe	FTA	1.87573	0.367879	0.367879	ns
484	FTA - RA - TPA	d__Bacteria| p__Actinobacteria| c__Actinobacteria| o__Micromonosporales| f__Micromonosporaceae| g__Planosporangium	LEfSe	FTA	1.87573	0.367879	0.367879	ns
485	FTA - RA - TPA	d__Bacteria| p__Cyanobacteria| c__Oxyphotobacteria| o__Nostocales| f__Microcystaceae| g__Snowella_0TU37S04	LEfSe	FTA	1.87573	0.367879	0.367879	ns
486	FTA - RA - TPA	d__Bacteria| p__Proteobacteria| c__Gammaproteobacteria| o__Coxiellales| f__Coxiellaceae| g__Coxiella	LEfSe	FTA	1.87573	0.367879	0.367879	ns
487	FTA - RA - TPA	d__Bacteria| p__Spirochaetes| c__Spirochaetia| o__Spirochaetales| f__Spirochaetaceae| g__Treponema	LEfSe	FTA	1.87573	0.367879	0.367879	ns
488	FTA - RA - TPA	d__Bacteria| p__Acidobacteria| c__Acidobacteriia| o__Acidobacteriales| f__Acidobacteriaceae_(Subgroup_1)| g__Granulicella	LEfSe	FTA	1.87492	0.367879	0.367879	ns
489	FTA - RA - TPA	d__Bacteria| p__Cyanobacteria| c__Oxyphotobacteria| o__Nostocales| f__Microcystaceae| g__Cyanothece_PCC-8801	LEfSe	FTA	1.87492	0.367879	0.367879	ns
490	FTA - RA - TPA	d__Bacteria| p__Proteobacteria| c__Alphaproteobacteria| o__Azospirillales| f__Inquilinaceae| g__Inquilinus	LEfSe	FTA	1.87492	0.367879	0.367879	ns
491	FTA - RA - TPA	d__Bacteria| p__Proteobacteria| c__Alphaproteobacteria| o__Rhizobiales| f__Kaistiaceae| g__Kaistia	LEfSe	FTA	1.87492	0.367879	0.367879	ns
492	FTA - RA - TPA	d__Bacteria| p__Proteobacteria| c__Gammaproteobacteria| o__Betaproteobacteriales| f__Nitrosomonadaceae| g__P3OB-51	LEfSe	FTA	1.87492	0.367879	0.367879	ns
493	FTA - RA - TPA	d__Bacteria| p__Bacteroidetes| c__Bacteroidia| o__Sphingobacteriales| f__KD1-131| g__KD1-131	LEfSe	FTA	1.83657	0.367879	0.367879	ns

## Sheet: Table S5
Table S5. Functional gene prediction of gut microbiota in Salmo trutta fario under three farming modes.
ID	Comparison	Taxa	Method	Group	LDA	P.unadj	P.adj	Significance
1	FTA - RA - TPA	aerobic_chemoheterotrophy	LEfSe	RA	6.57989	0.00752142	0.00752142	**
2	FTA - RA - TPA	iron_respiration	LEfSe	TPA	6.33902	0.00193045	0.00193045	**
3	FTA - RA - TPA	chemoheterotrophy	LEfSe	RA	6.30113	0.0270518	0.0270518	*
4	FTA - RA - TPA	nitrification	LEfSe	FTA	6.29248	0.00680566	0.00680566	**
5	FTA - RA - TPA	anaerobic_chemoheterotrophy	LEfSe	TPA	6.28689	0.00814786	0.00814786	**
6	FTA - RA - TPA	fermentation	LEfSe	TPA	6.25465	0.00447164	0.00447164	**
7	FTA - RA - TPA	aerobic_ammonia_oxidation	LEfSe	FTA	6.20237	0.00603608	0.00603608	**
8	FTA - RA - TPA	respiration_of_sulfur_compounds	LEfSe	FTA	5.94875	0.0148464	0.0148464	*
9	FTA - RA - TPA	sulfate_respiration	LEfSe	FTA	5.90565	0.0387742	0.0387742	*
10	FTA - RA - TPA	nitrate_reduction	LEfSe	FTA	5.86797	0.00927901	0.00927901	**
11	FTA - RA - TPA	thiosulfate_respiration	LEfSe	FTA	5.81772	0.00814786	0.00814786	**
12	FTA - RA - TPA	nitrate_respiration	LEfSe	FTA	5.80837	0.0166172	0.0166172	*
13	FTA - RA - TPA	nitrogen_respiration	LEfSe	FTA	5.80837	0.0166172	0.0166172	*
14	FTA - RA - TPA	dark_hydrogen_oxidation	LEfSe	RA	5.79592	0.024234	0.024234	*
15	FTA - RA - TPA	photosynthetic_cyanobacteria	LEfSe	FTA	5.71248	0.00710943	0.00710943	**
16	FTA - RA - TPA	oxygenic_photoautotrophy	LEfSe	FTA	5.71248	0.00710943	0.00710943	**
17	FTA - RA - TPA	dark_sulfide_oxidation	LEfSe	FTA	5.6985	0.00885404	0.00885404	**
18	FTA - RA - TPA	dark_oxidation_of_sulfur_compounds	LEfSe	FTA	5.6985	0.00885404	0.00885404	**
19	FTA - RA - TPA	aerobic_nitrite_oxidation	LEfSe	FTA	5.69732	0.00710943	0.00710943	**
20	FTA - RA - TPA	photoautotrophy	LEfSe	FTA	5.67434	0.00918669	0.00918669	**
21	FTA - RA - TPA	phototrophy	LEfSe	FTA	5.6714	0.0270518	0.0270518	*
22	FTA - RA - TPA	methylotrophy	LEfSe	TPA	5.61986	0.00814786	0.00814786	**
23	FTA - RA - TPA	methanotrophy	LEfSe	TPA	5.60406	0.0208584	0.0208584	*
24	FTA - RA - TPA	hydrocarbon_degradation	LEfSe	TPA	5.60252	0.0270518	0.0270518	*
25	FTA - RA - TPA	chitinolysis	LEfSe	FTA	5.55959	0.0149956	0.0149956	*
26	FTA - RA - TPA	ureolysis	LEfSe	FTA	5.51494	0.0131675	0.0131675	*
27	FTA - RA - TPA	sulfur_respiration	LEfSe	FTA	5.4618	0.0260146	0.0260146	*
28	FTA - RA - TPA	photoheterotrophy	LEfSe	RA	5.4314	0.00913278	0.00913278	**
29	FTA - RA - TPA	manganese_oxidation	LEfSe	FTA	5.41655	0.0333109	0.0333109	*
30	FTA - RA - TPA	fumarate_respiration	LEfSe	RA	5.32598	0.00127803	0.00127803	**

## Sheet: Table S6
Table S6.Aquatic Environmental Factors Across Different Farming Modes.
Group	Transparency	PH	Dissolved oxygen	Conductivity	Total dissolved solids	Temperature
TPA	0.32	7.8	6.8	306	210	9.2
TPA	0.29	7.4	6.3	315.6	224	9.1
TPA	0.35	7.6	6.9	298.8	201	9.6
RA	0.15	7.5	7.8	362.5	197	7.1
RA	0.13	7.3	7.6	352.3	200	6.8
RA	0.16	7.6	7.9	371.8	189	7.3
FTA	0.51	8.3	7.4	289	169	10.9
FTA	0.44	8.2	7.3	301	181	12.3
FTA	0.48	8.1	7.5	299	174	11.5
